# Supplementary material for: NEK9 regulates primary cilia formation by acting as a selective autophagy adaptor for MYH9/myosin IIA
Source: Nat Commun. 2021 Jun 2;12:3292. doi: 10.1038/s41467-021-23599-7 (PMC8172835; doi:10.1038/s41467-021-23599-7)
Supplement: Supplementary file 3 — Supplementary Data 1 [file 41467_2021_23599_MOESM3_ESM.xlsx]

## Sheet: all
Supplementary Data 1. LC-MS/MS analysis of FLAG-GABARAPL1 and FLAG-GABARAPL1Y49A/L50A immunoprecipitates
		intensity												the number of identified peptides												intensity（mean）			the number of identified peptides (mean）			the number of times identified			ratio
		control				GABARAPL1_N				GABARAPL1_Y49A/L50A_N				control				GABARAPL1_N				GABARAPL1_Y49A/L50A_N				control	GABARAPL1_N	GABARAPL1_Y49A/L50A_N	control	GABARAPL1_N	GABARAPL1_Y49A/L50A_N	control	GABARAPL1_N	GABARAPL1_Y49A/L50A_N
proteinid	description	17j1291pnap	17j1292pnap	17j1293pnap	17j1294pnap	17j1391pnap	17j1392pnap	17j1393pnap	17j1394pnap	17j1491pnap	17j1492pnap	17j1493pnap	17j1494pnap	17j1291pnap	17j1292pnap	17j1293pnap	17j1294pnap	17j1391pnap	17j1392pnap	17j1393pnap	17j1394pnap	17j1491pnap	17j1492pnap	17j1493pnap	17j1494pnap	17j12.aveOfInt	17j13.aveOfInt	17j14.aveOfInt	17j12.aveOfPepCnt	17j13.aveOfPepCnt	17j14.aveOfPepCnt	17j12.aveOfProCnt	17j13.aveOfProCnt	17j14.aveOfProCnt	WT/(-)	MT/(-)	WT/MT
GABARAPL1	gamma-aminobutyric acid receptor-associated protein-like 1					187618	199396	216367	216671	131904	143983	116945	119253					34	44	46	38	26	20	23	22		205013	128021		40.5	22.75	0	4	4	#DIV/0!	#DIV/0!	1.6014
GABARAP|GABARAPL1	gamma-aminobutyric acid receptor-associated; protein-like 1 or protein-like 1 (isoform unknown) or protein					134290	87319.8	146679	97379.2	93411.8	98927.9	63239.9	67436.1					16	16	16	12	16	16	14	14		116417	80753.9		15	15	0	4	4	#DIV/0!	#DIV/0!	1.44163
GABARAPL3	GABA type A receptor associated protein like 3 pseudogene					91676.2			99420.7	77708.1								11			9	9					95548.5	77708.1		10	9	0	2	1	#DIV/0!	#DIV/0!	1.22958
EIF5A	eukaryotic translation initiation factor 5A-1#isoform A	110895	82872.3	116235	111720	85824.4	92808.7	92073.3	101616	95403	89760.5	79331.2	52160.8	45	42	53	56	39	33	39	45	38	36	37	40	105431	93080.7	79163.9	49	39	37.75	4	4	4	0.882863	0.750863	1.1758
EIF5A|EIF5AL1	eukaryotic translation initiation factor; 5A-1-like or 5A-1	74577.7	40963.7	72790.4	79848.7	32965.2	47227.5	38859.5	38392.9	32827.6	40901.6	31732.2	33675.2	32	20	32	36	15	19	17	19	21	17	16	18	67045.1	39361.2	34784.2	30	17.5	18	4	4	4	0.587086	0.518817	1.13159
EIF5A|EIF5A2	eukaryotic translation initiation factor; 5A-2 or 5A-1	17480.7	35663.4	40073.5	18025.8	14636.5	20652.6	22771.9	22627	17330	30412.3	33564.7	18013	3	6	8	4	3	3	4	3	3	3	4	2	27810.9	20172	24830	5.25	3.25	3	4	4	4	0.725328	0.892817	0.812405
EIF5A|EIF5A2|EIF5AL1	eukaryotic translation initiation factor; 5A-2 or 5A-1-like or 5A-1	28531.3	32652.1	56770.6	36394.2	18319.2	18862.9	22496	17751.9	14075.5	19394.8	30917.6	13367.8	20	20	30	16	8	10	10	10	8	10	16	8	38587.1	19357.5	19438.9	21.5	9.5	10.5	4	4	4	0.501658	0.503768	0.995812
NONO	non-POU domain-containing octamer-binding; protein or protein (isoform unknown)	14292.2	16145	19198.7	18916.8	14219.1	15685.4	19653.4	19720.2	17465.9	19007.3	14884.5	14712.6	93	84	91	78	64	75	79	75	82	87	70	76	17138.1	17319.5	16517.6	86.5	73.25	78.75	4	4	4	1.01058	0.96379	1.04855
IGKV2-26|IGKV2-29|IGKV2D-26|IGKV2D-29	immunoglobulin kappa variable; 2-26 (pseudogene) or 2-29 (gene\/pseudogene) or 2D-26 or 2D-29	2669.29	2463.59	3210.56	3225.44	12569.8	12423.8	9747.49	9978.79	10772	9337.6	6747.64	6762.34	2	1	1	1	4	3	1	1	3	2	2	1	2892.22	11180	8404.9	1.25	2.25	2	4	4	4	3.86553	2.90604	1.33017
EEF1A1|EEF1A1P5|EEF1A2	; eukaryotic translation elongation factor 1 alpha 1 pseudogene 5 or elongation factor 1-alpha 1 or elongation factor 1-alpha 2	10122.4	7217.32	5558.48	4094.94	10826.9	11085.4	9678.14	9368.88	18520	18920.7	23565.9	22386	36	44	22	22	36	38	34	38	54	64	64	54	6748.29	10239.8	20848.2	31	36.5	59	4	4	4	1.5174	3.0894	0.491162
GABARAP|GABARAPL1|GABARAPL2	gamma-aminobutyric acid receptor-associated; protein-like 1 or protein-like 1 (isoform unknown) or protein-like 2 or protein					8590.53	8103.19	7923.79	9653.01	7024.88	7410.58	6093.49	6670.97					8	6	6	10	6	8	6	8		8567.63	6799.98		7.5	7	0	4	4	#DIV/0!	#DIV/0!	1.25995
ATG4B	cysteine protease; ATG4B or ATG4B (isoform unknown)					6594.1	6602.69	7765.12	7802.42	6.39884	129.288	83.7588	52.2946					56	54	60	56	1	3	2	2		7191.08	67.935		56.5	2	0	4	4	#DIV/0!	#DIV/0!	105.852
PRSS1	trypsin-1	5972.97	7524.01	6227.32	7898.05	7421.23	7377.04	7311.21	6650.52	6396.59	6552.06	8087.18	1592.82	9	10	6	9	9	9	10	7	10	13	13	10	6905.59	7190	5657.16	8.5	8.75	11.5	4	4	4	1.04119	0.819215	1.27095
WDR77	methylosome protein; 50 or 50 (isoform unknown)	9188.31	10074.8	12545.9	11636.9	5791.81	6247.04	7484.02	8682.57	7656.75	8133.93	7184.15	6311.17	40	44	43	48	24	25	32	37	27	28	26	26	10861.5	7051.36	7321.5	43.75	29.5	26.75	4	4	4	0.649209	0.67408	0.963103
MIF	macrophage migration inhibitory factor	6010.95	7883.66	10730.6	10328.7	11173.3	11301.9	2466.57	2559.04	2995.79	4119.67	3316.06	2419.44	5	3	4	5	3	3	3	3	3	3	3	4	8738.47	6875.22	3212.74	4.25	3	3.25	4	4	4	0.786776	0.367655	2.13999
MDH2	malate dehydrogenase; mitochondrial or mitochondrial (isoform unknown)	4943.76	5345.81	5454.54	6242.9	7056.59	6958.58	5951.44	6518.51	6580.01	6965.36	5731.19	5596.85	13	14	14	14	17	15	3	7	9	8	6	5	5496.75	6621.28	6218.35	13.75	10.5	7	4	4	4	1.20458	1.13128	1.0648
SFN|YWHAB|YWHAE|YWHAG|YWHAH|YWHAQ|YWHAZ	14 3 protein family	3963.31	5174.14	6917.13	5478.88	6904.08	7184.29	5409.48	3717.19	5126.04	4732.81	4890.22	4459.73	18	24	24	18	18	24	24	18	24	18	24	24	5383.37	5803.76	4802.2	21	21	22.5	4	4	4	1.07809	0.892044	1.20856
PRMT5	protein arginine N-methyltransferase; 5 or 5 (isoform unknown)	7334.38	7802.17	9342.86	9001.85	5309.93	4597.26	6451.43	5780.64	5675.33	5127.78	4260.49	4172.51	62	59	70	66	50	50	56	51	52	52	43	50	8370.32	5534.81	4809.03	64.25	51.75	49.25	4	4	4	0.661243	0.574534	1.15092
B-ALPHA-1|TUBA1A|TUBA1B|TUBA1C	tubulin alpha family	3888.61	1986.21	4917.65	5309.31	5652.24	5354.53	5215.94	5210.56	2981.81	2942.19	5255.6	5260.31	4	2	8	4	4	4	6	4	2	2	6	6	4025.44	5358.32	4109.98	4.5	4.5	4	4	4	4	1.33111	1.021	1.30373
ATG3	ubiquitin-like-conjugating enzyme ATG3					2338.88	5678.43	6598.18	6420.02			54.0334	118.162					10	15	17	14			1	2		5258.88	86.0976		14	1.5	0	4	2	#DIV/0!	#DIV/0!	61.0804
UBL5	ubiquitin-like protein 5	4565.06	4689.8	3959.31	4479.55	4108.74	4821.94	4940.77	5123.21	3717.47	4392.73	3860.99	3066.19	8	8	8	9	8	11	9	10	9	7	7	7	4423.43	4748.67	3759.34	8.25	9.5	7.5	4	4	4	1.07353	0.849871	1.26316
RPS27A|UBA52|UBB|UBC	NOT mergeable descriptions	1222.54	1462.89	2897.68	2350.88	5099.43	6262.05	3408.69	2817.28	2616.28	1792.63	2457.57	2500.46	2	7	5	7	6	6	4	6	5	4	3	5	1983.5	4396.86	2341.74	5.25	5.5	4.25	4	4	4	2.21672	1.18061	1.87761
TEX264	testis-expressed protein 264; testis-expressed sequence 264; protein or protein (isoform unknown)					4093.9	4196.3	4466.85	4119.99	38.5743	37.1128		35.1545					19	17	19	18	1	1		1		4219.26	36.9472		18.25	1	0	4	3	#DIV/0!	#DIV/0!	114.197
SFPQ	splicing factor, proline- and; glutamine-rich or glutamine-rich (isoform unknown)	3585.41	3682.91	3836.33	3847.87	3426.39	3836.33	4380.76	4366.02	4633.21	4843.67	3470.59	3717.79	34	31	35	30	27	32	34	34	36	39	29	35	3738.13	4002.38	4166.31	32.5	31.75	34.75	4	4	4	1.07069	1.11455	0.960651
HSPD1	60 kDa heat shock protein, mitochondrial	3472.68	3305.73	4366.77	3671.41	4092.24	4658.65	3465.99	3368.72	3264.56	3417.91	3013.67	3170.62	56	52	54	54	53	59	50	44	52	51	50	54	3704.15	3896.4	3216.69	54	51.5	51.75	4	4	4	1.0519	0.868403	1.21131
GAPDH	glyceraldehyde-3-phosphate; dehydrogenase or dehydrogenase (isoform unknown)	2992.83	3260.81	4864.87	5223.64	5062.65	5175.18	2515.43	2479.61	3222.51	2615.74	2321.36	2494.19	23	28	26	28	28	30	20	19	23	16	21	23	4085.54	3808.22	2663.45	26.25	24.25	20.75	4	4	4	0.932121	0.651921	1.42981
ALDOA	fructose-bisphosphate aldolase; A or A (isoform unknown)	1723.5	6777.44	1873.73	7254.59	1969.39	6479.79	5629.23	1114.15	5454.46	5170.56	1257.45	1128.89	16	17	15	17	15	17	14	11	16	14	15	11	4407.32	3798.14	3252.84	16.25	14.25	14	4	4	4	0.861781	0.738055	1.16764
CCT5	T-complex protein 1 subunit; epsilon or epsilon (isoform unknown)	3582.39	3502.81	4310.6	3945.36	3600.27	3538.95	3832.91	4096.75	3493.24	3658.76	3017.14	3016.54	193	68	127	70	62	67	66	68	62	62	54	59	3835.29	3767.22	3296.42	114.5	65.75	59.25	4	4	4	0.982252	0.859497	1.14282
PRDX1	peroxiredoxin-1	4715.05	3640.12	4924.72	4949.52	4035.37	4076.64	3820.24	3108.84	3983.77	3623.43	3174.34	2973.38	16	22	21	17	16	17	15	15	23	16	18	15	4557.35	3760.27	3438.73	19	15.75	18	4	4	4	0.825101	0.754546	1.09351
RRRRRC10orf67	uncharacterized#isoform X2						3745.59												1								3745.59			1		0	1	0	#DIV/0!	#DIV/0!	#DIV/0!
EIF4B	eukaryotic translation initiation factor; 4B or 4B (isoform unknown)	4464.48	5176.19	5818.7	4965.96	2571.51	3829.83	3812.48	4606.13	4239.97	4740.61	3919.81	4259.98	40	38	43	44	28	38	37	41	35	39	34	44	5106.33	3704.99	4290.09	41.25	36	38	4	4	4	0.725567	0.840152	0.863614
CCT2	T-complex protein 1 subunit; beta or beta (isoform unknown)	3761.9	3964.3	4480.69	4187.55	3570.35	3536.72	3573.12	3795.56	3227.74	3432	2761.33	2655.41	46	50	46	46	42	40	38	44	42	44	36	38	4098.61	3618.94	3019.12	47	41	40	4	4	4	0.882967	0.736621	1.19867
PRDX1|PRDX4	; peroxiredoxin-1 or peroxiredoxin-4 or peroxiredoxin-4 (isoform unknown)	3738.42	3603.78	4286.11	4205.06	4164.66	4426.16	3552.77	2260.71	3306.58	3525.63	2833.63	1833.97	4	4	4	4	4	4	4	2	4	4	4	4	3958.34	3601.07	2874.95	4	3.5	4	4	4	4	0.909743	0.726302	1.25257
POMT1	protein O-mannosyl-transferase; 1 or 1 (isoform unknown)					3464.39												1									3464.39			1		0	1	0	#DIV/0!	#DIV/0!	#DIV/0!
CCT4	T-complex protein 1 subunit; delta or delta (isoform unknown)	3535.15	3739.17	4242.81	3726.78	2957.38	3330.42	3859.03	3667.43	2849.62	3108.94	2308.74	2331.06	46	48	52	46	41	45	46	50	43	44	35	47	3810.98	3453.57	2649.59	48	45.5	42.25	4	4	4	0.906216	0.695253	1.30343
EEF1A1|EEF1A1P5	; eukaryotic translation elongation factor 1 alpha 1 pseudogene 5 or elongation factor 1-alpha 1	3995.82	4167.2	3224.11	2123.41	3969.7	3245.37	3087.77	3460.63	7485.06	8281.72	5325.37	5023.35	15	12	15	14	14	16	14	8	17	25	22	20	3377.63	3440.87	6528.88	14	13	21	4	4	4	1.01872	1.93297	0.527023
PRDX1|PRDX2	; peroxiredoxin-1 or peroxiredoxin-2	3970.97	3892.59	4369.34	4106.75	4177.42	3882.93	2533.3	2878.33	2557.62	2315.01	2287.21	2169.2	8	4	8	8	8	8	4	4	8	8	8	8	4084.91	3367.99	2332.26	7	6	8	4	4	4	0.824496	0.570945	1.44409
NONO|SFPQ	NOT mergeable descriptions	5334.67	5336.78	5675.9	5666.52	4682.36	5251.36		37.5443	5555.04	47.661	4406.12	4725.98	4	4	2	4	2	2		2	4	2	4	4	5503.47	3323.76	3683.7	3.5	2	3.5	4	3	4	0.603938	0.669342	0.902287
TCP1	T-complex protein 1 subunit alpha	3523.52	3622.85	4263.21	4100.92	3296.33	3222.58	3437.53	3189.18	3398.64	3442.2	2609.59	2819.42	50	45	52	47	41	45	45	40	48	52	40	45	3877.63	3286.41	3067.46	48.5	42.75	46.25	4	4	4	0.84753	0.791067	1.07138
CCT8	T-complex protein 1 subunit; theta or theta (isoform unknown)	3841.01	3660.35	3910.11	4403.15	3303.67	3059.97	3424.24	3223.4	3028.41	3005.74	2222.66	2525.3	49	47	41	48	38	35	38	36	39	38	36	37	3953.66	3252.82	2695.53	46.25	36.75	37.5	4	4	4	0.822737	0.681782	1.20675
C11orf84	uncharacterized protein; C11orf84 or C11orf84 (isoform unknown)	3795.68	3884.81	4335.18	4594.84	2504.83	3020.59	3696.34	3661.96	2701.42	3366.89	2242.56	2759.21	36	32	34	37	22	23	31	25	18	25	22	23	4152.62	3220.93	2767.52	34.75	25.25	22	4	4	4	0.775637	0.666451	1.16383
LOC388817|PPIA	isomerase family	3667.42	3905.19	5002.62	4899.71	5377.29	5267.91	1152.53	636.857	1787.19	1917.67	1248.39	1430.7	13	15	13	13	13	11	8	7	9	10	9	7	4368.74	3108.65	1595.99	13.5	9.75	8.75	4	4	4	0.711567	0.36532	1.94779
TXN	; thioredoxin or thioredoxin (isoform unknown)	3268.78	3733.87	2905.87	2585.04	4335.8	3686.02	1755.14	2185.05	2597.68	2243.19	1854.66	2114.71	5	6	5	5	5	3	2	3	4	3	3	4	3123.39	2990.5	2202.56	5.25	3.25	3.5	4	4	4	0.957454	0.705183	1.35774
STK38	serine\/threonine-protein kinase; 38 or 38 (isoform unknown)	2812.74	3060.29	3632.24	2775.98	2516.1	2418.44	3277.99	3073.51	2986.88	3104.06	2758.21	2647.3	28	30	37	30	28	27	30	30	32	32	28	25	3070.31	2821.51	2874.11	31.25	28.75	29.25	4	4	4	0.918965	0.936098	0.981697
HSPA1A|HSPA1B	heat shock 70 kDa protein; 1A or 1B	1861.42	2488.43	1753.87	2190.04	2379.04	2395.63	2788.49	3522.32	2247.69	1960.28	1923.1	1930.55	28	46	35	32	27	31	54	52	29	26	31	28	2073.44	2771.37	2015.4	35.25	41	28.5	4	4	4	1.33661	0.97201	1.37509
CCT3	T-complex protein 1 subunit; gamma or gamma (isoform unknown)	2631.66	3096.75	3430.97	3430.36	2972.81	2370.48	2838.11	2740.98	2848.58	2843.5	2514.89	2506.53	38	42	41	51	34	32	39	41	48	39	37	38	3147.43	2730.59	2678.38	43	36.5	40.5	4	4	4	0.867562	0.850971	1.0195
HSPA8	heat shock cognate 71 kDa; protein or protein (isoform unknown)	2473.63	2397.77	2321.58	2286.65	2187.31	2962.91	2707.03	2777.37	2378.01	3072.14	2572.5	2438.84	36	37	36	33	34	38	37	37	37	37	41	35	2369.91	2658.65	2615.37	35.5	36.5	37.5	4	4	4	1.12184	1.10358	1.01655
HSP90AA1|HSP90AA2P|HSP90AB1|HSP90AB2P	heat shock protein; HSP 90-alpha or HSP 90-alpha (isoform unknown) or 90 alpha family class A member 2, pseudogene or HSP 90-beta or HSP 90-beta (isoform unknown) or 90 alpha family class B member 2, pseudogene	2263.16	2215.09	2273.18	2693.31	2571.05	2656.61	2460.92	2915.16	2962.54	2863.78	2678.3	2738.9	12	10	10	8	10	14	8	12	8	12	10	12	2361.19	2650.94	2810.88	10	11	10.5	4	4	4	1.12271	1.19045	0.943098
CCT7	T-complex protein 1 subunit eta	2570.79	2720.59	3021.61	3290.1	2527.96	2660.31	2737.5	2612.85	2450.02	2456.72	1951.27	1936.66	44	43	43	48	40	37	38	37	33	37	35	35	2900.77	2634.65	2198.67	44.5	38	35	4	4	4	0.908259	0.757959	1.1983
B-ALPHA-1|TUBA1A|TUBA1B|TUBA1C|TUBA3C|TUBA3D|TUBA3E	tubulin alpha family	2158.43	1684.91	2689.86	2623.08	2085.49	2915.29	2698.5	2773.54	1427.9	1411.27	2585.91	2027.39	6	4	6	6	4	4	4	6	3	3	6	6	2289.07	2618.21	1863.12	5.5	4.5	4.5	4	4	4	1.14378	0.813917	1.40528
DNAJC5G	dnaJ homolog subfamily C member 5G; isoform 2							2607.32												1							2607.32			1		0	1	0	#DIV/0!	#DIV/0!	#DIV/0!
CCT6A	T-complex protein 1 subunit; zeta or zeta (isoform unknown)	2441.07	2610.89	2965.62	3030.69	2334.39	2506.97	2743.63	2819.32	2437.54	2466.09	1624.05	1755.77	26	29	31	32	26	22	27	26	24	28	25	26	2762.07	2601.08	2070.86	29.5	25.25	25.75	4	4	4	0.941715	0.749751	1.25604
C1QBP	complement component 1 Q subcomponent-binding protein,	1799.4	1823.41	2401.5	2468.86	2387.43	2371.55	2512.9	2804.16	2514.59	2385.57	2133.75	2028.75	11	10	9	13	12	12	11	13	12	12	9	9	2123.29	2519.01	2265.67	10.75	12	10.5	4	4	4	1.18637	1.06705	1.11182
PFN1	; profilin-1 or profilin-1 (isoform unknown)	1951.85	2224.31	3390.52	2973.8	4268.26	3708.35	877.416	663.626	1279.68	1290.76	948.573	932.345	4	6	6	6	6	4	3	2	3	3	3	2	2635.12	2379.41	1112.84	5.5	3.75	2.75	4	4	4	0.902961	0.42231	2.13815
RRRRRETFRF1	LYR		1813.64				2368.53	2353.76							1				1	1						1813.64	2361.15		1	1		1	2	0	1.30188	0	#DIV/0!
LRPAP1	alpha-2-macroglobulin receptor-associated protein	2137.06	2114.91	2710.14	2697.58	2640.52	2379.43	2070.86	2296.98	1994.46	2214.19	1409.29	1457.93	23	26	23	21	23	22	24	23	24	28	20	22	2414.92	2346.95	1768.97	23.25	23	23.5	4	4	4	0.971853	0.732516	1.32673
SUMO2|SUMO3|SUMO4	small ubiquitin-related modifier; 2 or 2 (isoform unknown) or 3 or 3 (isoform unknown) or 4	2224.88	2216.37	2638.6	2627.33	2542.15	2415.11		1733.15	143.791	1889.41	1456.02	1543.15	1	1	1	1	1	1		1	1	1	1	1	2426.79	2230.14	1258.09	1	1	1	4	3	4	0.918963	0.518418	1.77263
ATP5B	ATP synthase subunit beta, mitochondrial	1798.46	1856.57	2360.55	2272.21	2128.34	2123.27	1756.6	2192.48	2089.56	2285.35	1847.19	1823.45	34	35	40	42	28	35	35	33	32	37	39	28	2071.95	2050.17	2011.39	37.75	32.75	34	4	4	4	0.989491	0.970771	1.01928
RPLP2	60S acidic ribosomal protein P2	655.909	665.165	534.07	683.419	2563.87	1962.15	1571.17	2097.53	2045.1	2071.14	1741.57	1209.42	4	4	3	3	6	6	5	6	4	5	4	4	634.641	2048.68	1766.81	3.5	5.75	4.25	4	4	4	3.22809	2.78395	1.15954
EEF1A1	elongation factor 1-alpha 1	1993.56	1877.61	1963.17	1939.26	2005.96	2221.21	1903.84	2029.63	5563.19	5571.78	5021.49	5452.14	23	27	20	20	22	25	21	20	36	45	35	51	1943.4	2040.16	5402.15	22.5	22	41.75	4	4	4	1.04979	2.77974	0.377658
CALU	; calumenin or calumenin (isoform unknown)	102.293	167.341	228.365	249.3	1723.73	1833.37	1730.24	2585.93	215.878	153.292	285.947	186.279	2	5	4	4	13	14	13	16	3	3	7	4	186.825	1968.32	210.349	3.75	14	4.25	4	4	4	10.5356	1.12592	9.35739
NUDT21	cleavage and polyadenylation specificity factor subunit 5	2039.81	1594.77	1517.43	2059.93	1737.78	1682	2246.38	2161.75	28667.8	29120.9	24056	25086.8	9	12	10	10	10	5	13	11	41	41	37	38	1802.98	1956.98	26732.9	10.25	9.75	39.25	4	4	4	1.08541	14.827	0.0732048
HNRNPK	heterogeneous nuclear ribonucleoprotein; K or K (isoform unknown)	1757.41	2001.05	2281.58	2392.89	2147.82	2200	1831.52	1603.42	1711.63	2059.98	1527.7	1599.45	19	20	20	22	23	23	19	16	18	21	17	16	2108.23	1945.69	1724.69	20.25	20.25	18	4	4	4	0.922902	0.818074	1.12814
ATP5A1	ATP synthase subunit alpha, mitochondrial	1749.77	1582.5	1670.16	1672.32	1562.15	1646.76	2195.63	2071.33	2112.06	2199.47	1761.71	1571.58	25	20	24	25	21	22	25	20	20	24	25	19	1668.69	1868.97	1911.21	23.5	22	22	4	4	4	1.12002	1.14534	0.9779
IPO5	importin-5	118.806	121.401	146.107	130.897	1796.02	1678.32	1763.19	2141.08	116.196	132.962	135.542	135.164	11	12	10	11	39	43	38	46	7	7	9	10	129.303	1844.65	129.966	11	41.5	8.25	4	4	4	14.2661	1.00513	14.1934
TUBB|TUBB1|TUBB2A|TUBB2B|TUBB3|TUBB4A|TUBB4B|TUBB6|TUBB7P|TUBB8	tubulin; beta-1 chain or beta-1 chain (isoform unknown) or beta-2A chain or beta-2A chain (isoform unknown) or beta-2B chain or beta-3 chain or beta-3 chain (isoform unknown) or beta-4A chain or beta-4A chain (isoform unknown) or beta-4B chain or beta-6 chain or beta-6 chain (isoform unknown) or beta 7 pseudogene or beta-8 chain or beta-8 chain (isoform unknown) or beta chain or beta chain (isofo…	1446.44	1543.36	1966.3	2920.26	2926.98	246.221	1688.23	2506.86	1904.06	1987.93	2587.51	2553.53	6	6	6	12	12	4	6	9	6	8	12	9	1969.09	1842.07	2258.26	7.5	7.75	8.75	4	4	4	0.935494	1.14685	0.815705
LDHB	L-lactate dehydrogenase B chain	2017.57	2091.63	2694.09	2662.47	2536.56	2587.04	1112.51	993.157	1398.37	1457.99	1117.8	1205.51	15	19	16	18	15	14	9	10	12	12	12	11	2366.44	1807.32	1294.92	17	12	11.75	4	4	4	0.763728	0.5472	1.3957
HSP90AB1	heat shock protein HSP 90-beta#isoform a	1382.34	1422.99	1980.98	1844.97	1670.4	1588.3	1919.94	1888.13	1944.96	2000.45	1878.46	1956.79	34	35	40	37	36	40	40	37	41	43	43	40	1657.82	1766.69	1945.16	36.5	38.25	41.75	4	4	4	1.06567	1.17332	0.908247
DDX42	ATP-dependent RNA helicase; DDX42 or DDX42 (isoform unknown)	1694.04	1476.92	1730.75	1610.23	1627.88	1596.95	1874.65	1963.4	1736.43	1693.14	1510.81	1515.5	49	44	40	44	44	39	45	49	40	42	43	42	1627.98	1765.72	1613.97	44.25	44.25	41.75	4	4	4	1.08461	0.991393	1.09402
CKB	creatine kinase; B-type or B-type (isoform unknown)	1361.63	1702.38	2001.68	1951.39	2611.45	2541.66	858.399	920.104	974.522	926.975	953.503	851.148	12	16	15	18	17	18	10	13	10	8	10	11	1754.27	1732.9	926.537	15.25	14.5	9.75	4	4	4	0.987819	0.528161	1.8703
PPIB	peptidyl-prolyl cis-trans isomerase B	1442.31	1333.11	1649.93	1865.24	1997.29	1946.11	1074.96	1762.33	1615.05	1976.49	1118.69	1322.23	14	12	14	15	12	9	7	12	9	12	8	9	1572.64	1695.17	1508.11	13.75	10	9.5	4	4	4	1.07791	0.958968	1.12404
PSPC1	paraspeckle component 1	1691	1635.81	1760.92	1798.82	1405.05	1623.38	1831.12	1858.76	1909.88	2029.13	1476.83	1514.5	30	24	51	36	21	27	29	29	29	32	25	24	1721.64	1679.58	1732.58	35.25	26.5	27.5	4	4	4	0.975569	1.00636	0.969407
IGK|IGKC|IGKV2-26|IGKV2-29|IGKV2-30|IGKV2D-26|IGKV2D-28|IGKV2D-29|IGKV2D-30|IGKV2OR22-4|LOC651898|PDPK1	NOT mergeable descriptions					1595.62		1684.08	1705.43	1603.43	1724.32	1298.91	1372.57					1		1	1	1	1	1	1		1661.71	1499.8		1	1	0	3	4	#DIV/0!	#DIV/0!	1.10795
PSMA4	proteasome subunit alpha; type-4 or type-4 (isoform unknown)	1695.64	1604.27	1654.31	1285.4	1415.49	1596.09	1695.36	1912.29	1793.42	1618.2	1570.18	1623.87	13	12	9	12	10	13	12	11	11	10	11	13	1559.9	1654.81	1651.42	11.5	11.5	11.25	4	4	4	1.06084	1.05867	1.00205
TSR2	pre-rRNA-processing protein TSR2 homolog					1293.67	151.153	2289.35	2843.44									8	3	9	6						1644.4			6.5		0	4	0	#DIV/0!	#DIV/0!	#DIV/0!
STK38L	serine\/threonine-protein kinase; 38-like or 38-like (isoform unknown)	2124.47	1759.96	2171.7	2067.38	1504.5	1294.67	1714.29	1988.55	1775.87	1939.39	1520.28	1534.91	29	24	30	30	20	22	21	25	30	29	25	18	2030.88	1625.5	1692.61	28.25	22	25.5	4	4	4	0.800395	0.83344	0.960352
B-ALPHA-1|TUBA1A|TUBA1B|TUBA1C|TUBA3C|TUBA3D|TUBA3E|TUBA4A|TUBA8	tubulin alpha family	1630.23	1669.05	2048.19	1732.45	1665.53	2010.78	822.922	1923.86	1068.56	1046.87	2018.34	2002.63	20	16	18	14	12	18	14	16	10	9	20	16	1769.98	1605.77	1534.1	17	15	13.75	4	4	4	0.907226	0.866732	1.04672
RBM3	RNA-binding protein 3	1345.66	1057.1	2870.39	395.896	2610.14	897.272	1529.81	1315.71	1376.55	852.091	941.186	839.124	5	5	5	3	4	3	4	4	3	3	3	4	1417.26	1588.23	1002.24	4.5	3.75	3.25	4	4	4	1.12063	0.707163	1.58469
HSP90AA1|HSP90AB1	heat shock protein HSP; 90-alpha or 90-alpha (isoform unknown) or 90-beta or 90-beta (isoform unknown)	522.163	476.212	1753.33	4476.52	1653.5	602.015	1963.45	2103.06	1903.47	656.25	1823.53	3518.47	6	6	6	6	8	6	4	6	8	6	4	6	1807.06	1580.5	1975.43	6	6	6	4	4	4	0.874629	1.09318	0.800081
ACTA1|ACTA2|ACTB|ACTC1|ACTG1|ACTG2	actin; alpha skeletal muscle or aortic smooth muscle or cytoplasmic 1 or alpha cardiac muscle 1 or cytoplasmic 2 or gamma-enteric smooth muscle or gamma-enteric smooth muscle (isoform unknown)	1019.42	1859.89	2531.95	2518.14	2705.67	1132.2	1234.12	1234.78	1530.05	693.049	1307.35	1258.18	8	10	10	10	8	6	8	8	10	8	6	8	1982.35	1576.69	1197.16	9.5	7.5	8	4	4	4	0.795366	0.603909	1.31703
PRDX2	peroxiredoxin-2	1674.59	1887.69	2213.78	1935.2	1993.87	1834.24	1213.11	1194.18	1410.95	1363.34	1307.08	1182.12	7	12	11	7	9	6	8	7	9	7	9	8	1927.81	1558.85	1315.87	9.25	7.5	8.25	4	4	4	0.808611	0.682573	1.18465
SLC25A31|SLC25A4|SLC25A5|SLC25A6	ADP\/ATP translocase; 4 or 4 (isoform unknown) or 1 or 2 or 3	740.212	387.59	957.244	512.911	1916.73	1248.07	657.534	2380.67	2352.2	2365.3	756.916	1336.19	4	2	4	2	9	4	2	9	6	6	2	4	649.489	1550.75	1702.65	3	6	4.5	4	4	4	2.38765	2.62152	0.910786
CSNK1D|CSNK1E|LOC400927-CSNK1E	casein kinase I isoform family	684.683	735.345	879.657	487.212	1428.99	1455.28	1689.1	1576.58	1080.53	1170.57	886.296	919.481	10	14	12	14	18	12	16	20	10	10	10	8	696.724	1537.49	1014.22	12.5	16.5	9.5	4	4	4	2.20674	1.4557	1.51593
HSP90AA1|HSP90AA5P|HSP90AB1|HSP90AB3P|HSP90AB4P	heat shock protein; HSP 90-alpha or HSP 90-alpha (isoform unknown) or 90 alpha family class A member 5, pseudogene or HSP 90-beta or HSP 90-beta (isoform unknown) or 90 alpha family class B member 3, pseudogene or 90 alpha family class B member 4, pseudogene	1089.76	1113.98	1360.13	1348.81	1289.3	1376.72	1556.39	1730.18	1682.46	1788.74	1706.57	1559.45	2	2	4	4	4	2	4	4	2	4	4	8	1228.17	1488.15	1684.3	3	3.5	4.5	4	4	4	1.21168	1.37139	0.88354
TUBB|TUBB2A|TUBB2B|TUBB3	tubulin; beta-2A chain or beta-2A chain (isoform unknown) or beta-2B chain or beta-3 chain or beta-3 chain (isoform unknown) or beta chain or beta chain (isoform unknown)	782.497	761.851	1053.93	1019.65	2129.53	1167.41	541.414	2034.67	1090.67	334.657	1171.35	1053.64	4	5	5	4	10	5	6	8	5	4	10	6	904.482	1468.26	912.582	4.5	7.25	6.25	4	4	4	1.62331	1.00895	1.6089
AAMDC	mth938 domain-containing; protein or protein (isoform unknown)	1107.9	1526.74	1390.22	1573.42	964.032	1303.72	1543.71	2008.97	1141.87	1006.28	1052.31	1165.38	7	8	6	7	5	8	8	7	5	8	5	6	1399.57	1455.11	1091.46	7	7	6	4	4	4	1.03968	0.779853	1.33318
PRSS1|TMPRSS13	NOT mergeable descriptions		1266.33			1488.46	1377.4	1554.79	1322.74	2506.44	2041.08	1606.74	1721.33		1			1	1	1	1	1	2	1	1	1266.33	1435.85	1968.9	1	1	1.25	1	4	4	1.13387	1.55481	0.729265
SPIN1	spindlin-1	2065.22	1945.06	2301.45	1577.57	1353.04	1258.44	1359.9	1737.72	1694.76	1743.61	1305.39	771.732	13	13	20	14	9	16	14	17	12	14	12	11	1972.32	1427.27	1378.87	15	14	12.25	4	4	4	0.72365	0.699109	1.0351
YWHAE	14-3-3 protein; epsilon or epsilon (isoform unknown)	1237.79	1262.91	1818.45	1569.03	1738.5	1913.76	1166.9	888.754	1327.72	633.42	646.768	1252.61	10	12	15	8	11	12	8	10	12	8	11	13	1472.04	1426.98	965.129	11.25	10.25	11	4	4	4	0.969387	0.655639	1.47854
NME1|NME1-NME2|NME2	; NME1-NME2 protein or nucleoside diphosphate kinase A or nucleoside diphosphate kinase A (isoform unknown) or nucleoside diphosphate kinase B	2427.75	496.184	1322.82	1220.97	1502.48	2948.73	610.817	629.093	802.045	711.782	292.691	292.147	4	1	2	4	2	4	2	2	2	2	1	1	1366.93	1422.78	524.666	2.75	2.5	1.5	4	4	4	1.04086	0.383827	2.71179
EEF2	elongation factor 2	1517.15	1353.39	2019.32	1930.62	1967.66	1865.34	822.356	961.745	1133.22	1228.88	853.308	766.926	45	40	46	49	39	42	23	23	33	28	25	25	1705.12	1404.28	995.584	45	31.75	27.75	4	4	4	0.823564	0.583879	1.4105
ACTA1|ACTA2|ACTB|ACTC1|ACTG1|ACTG2|POTEE|POTEF|POTEI	NOT mergeable descriptions	1592.83	1442.99	2080.91	1939.59	1836.33	1947.64	835.899	953.775	1060.83	1159.69	944.618	837.506	2	2	2	2	2	2	2	2	2	2	2	2	1764.08	1393.41	1000.66	2	2	2	4	4	4	0.789879	0.567241	1.39249
TUBA1B|TUBA1C|TUBA4A|TUBA4B|TUBA8	; tubulin alpha-1B chain or tubulin alpha-1C chain or tubulin alpha-1C chain (isoform unknown) or tubulin alpha-4A chain or tubulin alpha-4A chain (isoform unknown) or putative tubulin-like protein alpha-4B or tubulin alpha-8 chain or tubulin alpha-8 chain (isoform unknown)	1516.54	935.063	2258.21	1053.87	1251.71	1057.22	1120.07	2018.69	1274.38	1201.29	1186.77	2263.03	2	1	2	2	1	1	2	4	1	1	1	4	1440.92	1361.92	1481.37	1.75	2	1.75	4	4	4	0.945175	1.02807	0.91937
IGKV2-29|IGKV2D-29	immunoglobulin kappa variable 2-29 (gene/pseudogene)				284.195			1315.01									2			2						284.195	1315.01		2	2		1	1	0	4.62715	0	#DIV/0!
TUBB4B	tubulin beta-4B chain	756.96	740.866	1436.04	1320.35	1433.2	1452.72	1151.43	1172.37	1570.64	1280.35	1176.52	1041.31	8	11	11	10	11	11	9	10	16	10	16	12	1063.55	1302.43	1267.2	10	10.25	13.5	4	4	4	1.2246	1.19148	1.0278
HSP90AA1	heat shock protein HSP; 90-alpha or 90-alpha (isoform unknown)	943.245	914.275	1224.57	1078.51	1107.77	1158.54	1513.37	1403.47	1367.85	1471.03	1381.9	1402.22	31	35	35	34	31	34	43	41	33	40	38	36	1040.15	1295.79	1405.75	33.75	37.25	36.75	4	4	4	1.24577	1.35149	0.921776
VCP	transitional endoplasmic reticulum ATPase	823.32	887.569	1317.32	1248.37	1043.96	1114.58	1595.32	1290.29	1302.2	1403.08	1163.31	1154.01	37	39	46	40	31	36	51	36	42	43	40	39	1069.15	1261.04	1255.65	40.5	38.5	41	4	4	4	1.17948	1.17444	1.00429
TUBB	tubulin beta; chain or chain (isoform unknown)	710.777	954.294	1324.07	1173.59	1384.8	1382.26	964.853	1186.02	1632.16	1391.62	1561.7	1441.59	9	12	11	10	11	11	9	11	15	10	17	13	1040.68	1229.48	1506.77	10.5	10.5	13.75	4	4	4	1.18142	1.44786	0.815975
STK38|STK38L	serine\/threonine-protein kinase; 38-like or 38-like (isoform unknown) or 38 or 38 (isoform unknown)	1368.08	1319.15	1525.86	333.54	1130.55	1090.22	1337.29	1264.36	1234.32	1280.81	1029.97	1074.91	4	4	4	4	4	4	4	4	4	4	4	4	1136.66	1205.61	1155	4	4	4	4	4	4	1.06066	1.01614	1.04381
HSPA8|HSPA8P8	heat shock; protein family A (Hsp70) member 8 pseudogene 8 or cognate 71 kDa protein or cognate 71 kDa protein (isoform unknown)	882.448	949.741	1240.25	1187.21	1201.03	1304.8	1216.23	1099.02	1532.92	1298.13	1127.89	1097.72	3	5	3	5	4	4	4	4	7	5	4	4	1064.91	1205.27	1264.16	4	4	5	4	4	4	1.1318	1.1871	0.953413
RPS28	40S ribosomal protein S28	1109.01	852.966	1159.12	1220.12	1493.86	1366.54	940.833	987.632	1053.38	872.776	675.453	487.117	6	4	6	7	6	5	4	4	5	5	3	2	1085.31	1197.22	772.182	5.75	4.75	3.75	4	4	4	1.10312	0.711489	1.55043
LOC100996747|RPS26|RPS26P28|RPS26P32	ribosomal protein S26 family		59.9949	70.6038		1169.3	1156.74	1231.76			88.2825		83.9174		1	1		1	1	1			1		1	65.2994	1185.93	86.1	1	1	1	2	3	2	18.1615	1.31854	13.7739
TUBB|TUBB2A|TUBB2B|TUBB4B	tubulin; beta-2A chain or beta-2A chain (isoform unknown) or beta-2B chain or beta-4B chain or beta chain or beta chain (isoform unknown)	695.453	862.505	180.506	953.135	1838.4	955.664	839.157	1053.32	1196.03	1265.16	1076.19	1046.62	4	4	2	4	6	4	4	4	4	4	4	4	672.9	1171.64	1146	3.5	4.5	4	4	4	4	1.74118	1.70308	1.02237
HSPA1A|HSPA1B|HSPA1L|HSPA2|HSPA5|HSPA8	; heat shock 70 kDa protein 1A or heat shock 70 kDa protein 1B or heat shock 70 kDa protein 1-like or heat shock-related 70 kDa protein 2 or 78 kDa glucose-regulated protein or heat shock cognate 71 kDa protein or heat shock cognate 71 kDa protein (isoform unknown)	907.814	839.189	991.674	984.293	1050.37	1154.52	1007.49	1413.86	972.423	1061.56	984.58	984.622	6	3	3	3	6	3	3	4	6	9	3	6	930.742	1156.56	1000.8	3.75	4	6	4	4	4	1.24262	1.07527	1.15564
PHGDH	D-3-phosphoglycerate dehydrogenase	1203.84	1034.32	1236.59	1123.23	1081.45	1015.67	1216.83	1273.57	1494.33	1397.67	1348.67	1095.03	20	17	19	20	18	16	19	22	19	21	19	17	1149.49	1146.88	1333.93	19	18.75	19	4	4	4	0.997724	1.16045	0.859775
NUCB2	nucleobindin-2			6.15662		967.229	950.663	1400.02	1242.68							1		24	24	29	20					6.15662	1140.15		1	24.25		1	4	0	185.191	0	#DIV/0!
CNRIP1	CB1 cannabinoid receptor-interacting protein; 1 or 1 (isoform unknown)	999.623	571.653	1142.72	1126.05	1282.9	1021.48	1092.66	1131.51	1066.04	1029.53	1076.21	964.956	3	5	4	4	4	6	2	5	4	4	7	7	960.012	1132.14	1034.18	4	4.25	5.5	4	4	4	1.1793	1.07726	1.09472
LOC388817|PPIA|PPIAL4A	isomerase family	1215.25	1225.71	1690.87	1756.52	1777.12	1864.97	423.93	425.289	699.798	728.512	543.814	572.983	2	2	2	2	2	3	1	1	1	1	1	1	1472.09	1122.83	636.277	2	1.75	1	4	4	4	0.762744	0.432227	1.76468
SLC25A5|SLC25A6	ADP\/ATP translocase; 2 or 3	732.118	805.769	975.274	1025.24	1202.7	1177.48	600.824	1464.78	1435.42	1459.46	1148.81	1116.38	4	8	8	8	8	8	4	8	8	8	6	6	884.6	1111.45	1290.02	7	7	7	4	4	4	1.25644	1.45831	0.861575
NSMAF	protein; FAN or FAN (isoform unknown)					928.575	999.287	1396.36	1062.64									26	20	32	30						1096.72			27		0	4	0	#DIV/0!	#DIV/0!	#DIV/0!
YWHAB|YWHAG|YWHAH|YWHAQ	14-3-3 protein; beta\/alpha or beta\/alpha (isoform unknown) or gamma or eta or theta	967.309	1046.68				1391.66	961.263	922.642		1016.41	813.185	912.511	4	4				4	4	4		4	4	4	1006.99	1091.85	914.036	4	4	4	2	3	3	1.08427	0.907688	1.19454
SLC25A5	ADP/ATP translocase 2	603.174	597.829	685.301	749.065	962.127	1014.4	1315.03	1040.43	1182.39	1213.58	1015.14	997.359	4	5	3	4	6	5	5	4	4	3	4	4	658.842	1083	1102.12	4	5	3.75	4	4	4	1.64379	1.67281	0.98265
ENO1	alpha-enolase; c-myc promoter-binding; protein-1 or protein-1 (isoform unknown)	1122.49	1249.96	1674.65	1379.43	1595.31	1845.98	534.869	311.725	422.322	512.248	464.337	549.222	12	14	14	11	12	14	7	5	7	7	7	10	1356.63	1071.97	487.033	12.75	9.5	7.75	4	4	4	0.790171	0.359001	2.20103
ATP5D	ATP synthase subunit delta, mitochondrial	699.151	673.022	867.388	1000.19	1002.84	1105.73	1213.03	949.496	938.991	790.279	818.139	789.739	6	4	4	5	3	4	5	3	4	4	5	5	809.938	1067.78	834.287	4.75	3.75	4.5	4	4	4	1.31834	1.03006	1.27987
PRPF31	U4\/U6 small nuclear ribonucleoprotein Prp31	1133.2	1269.16	1376.6	1197.47	847.379	910.337	1357.44	1147.44	1347.46	1245.49	883.703	972.307	24	26	29	18	21	20	24	21	25	26	22	23	1244.11	1065.65	1112.24	24.25	21.5	24	4	4	4	0.85656	0.894008	0.958112
ACTB|ACTG1|POTEM	NOT mergeable descriptions	734.066	1357.52	1577.77	1628.06	1681.41	1283.31	636.338	660.184	717.327	813.486	622.516	559.174	4	6	6	6	6	6	2	4	4	6	6	6	1324.35	1065.31	678.126	5.5	4.5	5.5	4	4	4	0.804402	0.512043	1.57097
ACTA1|ACTA2|ACTB|ACTC1|ACTG1|ACTG2|POTEE|POTEF|POTEI|POTEJ	NOT mergeable descriptions		1054.86	1413.75	1350.86	1296.53	1448.06	695.772	713.86	812.322	847.636	637.328	694.97		2	2	2	2	4	2	2	2	2	2	2	1273.16	1038.56	748.064	2	2.5	2	3	4	4	0.815733	0.587567	1.38832
PTMA|PTMAP2|PTMAP7	; prothymosin, alpha pseudogene 2 or prothymosin, alpha pseudogene 7 or prothymosin alpha or prothymosin alpha (isoform unknown)	718.606	642.191	753.078	744.04	1058.2	1011.43							1	1	1	1	1	1							714.479	1034.81		1	1		4	2	0	1.44835	0	#DIV/0!
LDHA	L-lactate dehydrogenase A; chain or chain (isoform unknown)	970.605	916.332	1539.6	1311.02	1451.38	1582.47	545.677	510.253	742.415	562.158	730.842	624.035	14	12	14	14	12	15	8	7	10	7	8	8	1184.39	1022.44	664.862	13.5	10.5	8.25	4	4	4	0.863265	0.561354	1.53783
HSPA1A	heat shock 70 kDa protein 1A			848.037					1021.31				791.795			20					20				16	848.037	1021.31	791.795	20	20	16	1	1	1	1.20432	0.933679	1.28987
TUBB|TUBB2A|TUBB2B|TUBB3|TUBB4A|TUBB4B	tubulin; beta-2A chain or beta-2A chain (isoform unknown) or beta-2B chain or beta-3 chain or beta-3 chain (isoform unknown) or beta-4A chain or beta-4A chain (isoform unknown) or beta-4B chain or beta chain or beta chain (isoform unknown)	973.845	573.543	827.682	957.17	1164.2	1178.9	570.413	1072.55	655.251	691.917	772.656	1091.54	2	4	4	4	6	4	4	6	4	4	6	6	833.06	996.516	802.842	3.5	5	5	4	4	4	1.19621	0.963726	1.24124
EIF3G	eukaryotic translation initiation factor 3 subunit G	794.343	734.834	1045.71	1090.57	961.712	974.62	915	1123.83	855.508	969.044	901.692	771.783	10	13	11	13	14	13	9	13	11	11	11	12	916.363	993.791	874.507	11.75	12.25	11.25	4	4	4	1.08449	0.954324	1.1364
HSPA1B	heat shock 70 kDa protein 1B	721.944			847.016	1042.39	1045.02		883.854	1168.84	992.135	1038.61		19			16	22	19		19	22	20	20		784.48	990.42	1066.53	17.5	20	20.6667	2	3	3	1.26252	1.35954	0.928639
HSP90B1	endoplasmin	833.196	455.087	646.896	536.629	998.344	893.553	1187.66	840.387	947.254	886.069	791.357	979.994	27	20	23	25	25	24	27	25	28	29	27	30	617.952	979.985	901.169	23.75	25.25	28.5	4	4	4	1.58586	1.45832	1.08746
HSPA1A|HSPA1B|HSPA6|HSPA7	heat shock; 70 kDa protein 1A or 70 kDa protein 1B or 70 kDa protein 6 or protein family A (Hsp70) member 7	654.88	629.96	755.911	418.548	798.017	832.835	735.205	1553.57	763.527	381.345	808.174	751	3	3	3	1	3	3	3	6	3	3	3	3	614.825	979.906	676.012	2.5	3.75	3	4	4	4	1.5938	1.09952	1.44954
HSPE1|HSPE1-MOB4	; HSPE1-MOB4 protein or 10 kDa heat shock protein, mitochondrial	1022.21	581.59	1193.52	1601.98	1664.91	1671.7	77.7235	498.893	1173.11	981.742	514.206	1283.16	3	2	3	4	4	3	1	2	4	4	3	4	1099.83	978.307	988.054	3	2.5	3.75	4	4	4	0.889512	0.898374	0.990135
TRIM28	transcription intermediary factor 1-beta	729.738	738.35	965.774	998.426	764.763	852.611	1085.17	1189.42	1048.07	1196.73	834.422	974.227	20	24	24	23	19	19	27	30	28	31	29	27	858.072	972.991	1013.36	22.75	23.75	28.75	4	4	4	1.13393	1.18098	0.960162
RBM10	RNA-binding protein 10	1565.74	1352.9	1813.65	1512.96	991.951	858.4	1002.44	1034.99	1295.99	1155.53	938.153	774.847	51	49	99	96	33	31	33	69	43	42	42	28	1561.31	971.947	1041.13	73.75	41.5	38.75	4	4	4	0.622521	0.666831	0.933551
C20orf27	UPF0687 protein; C20orf27 or C20orf27 (isoform unknown)	665.565	720.158	1061.8	875.562	928.022	1031.44	998.491	864.827	427.488	896.028	725.225	608.951	7	7	6	6	6	8	6	6	3	7	4	6	830.77	955.694	664.423	6.5	6.5	5	4	4	4	1.15037	0.799767	1.43838
PDIA6	protein disulfide-isomerase; A6 or A6 (isoform unknown)	688.221	891.985	1076.91	887.973	1048.25	1001.66	809.856	929.636	966.434	711.603	887.208	931.533	9	11	12	10	14	13	11	10	8	8	7	11	886.273	947.351	874.195	10.5	12	8.5	4	4	4	1.06891	0.986371	1.08368
HSPA5	78 kDa glucose-regulated protein	602.752	685.95	937.24	996.15	974.742	1115.34	882.853	792.321	709.118	975.553	713.553	763.476	22	28	25	27	25	29	23	22	24	26	22	22	805.523	941.314	790.425	25.5	24.75	23.5	4	4	4	1.16857	0.981257	1.1909
FASN	fatty acid synthase	751.976	658.992	891.696	1056.79	706.504	813.591	1170.63	985.384	961.561	1140.66	839.244	841.802	63	59	66	64	60	59	65	64	74	74	65	64	839.863	919.026	945.818	63	62	69.25	4	4	4	1.09426	1.12616	0.971674
NME1|NME1-NME2|NME2|NME2P1	; NME1-NME2 protein or nucleoside diphosphate kinase A or nucleoside diphosphate kinase A (isoform unknown) or NME\/NM23 nucleoside diphosphate kinase 2 pseudogene 1 or nucleoside diphosphate kinase B	772.579	845.776	548.823	1026.13	817.409	1787.06	536.838	522.331	513.055	16.5718	258.569	275.987	6	3	2	4	3	6	2	2	3	1	2	2	798.326	915.909	266.046	3.75	3.25	2	4	4	4	1.14729	0.333254	3.44268
PYCR1	pyrroline-5-carboxylate reductase 1; mitochondrial or mitochondrial (isoform unknown)	741.931	738.228	932.398	883.098	829.378	691.83	1018.23	1075.71	1023.53	759.55	842.99	895.418	12	10	14	13	13	10	11	13	13	12	11	13	823.914	903.786	880.372	12.25	11.75	12.25	4	4	4	1.09694	1.06852	1.0266
HSP90AB1|HSP90B1	; heat shock protein HSP 90-beta or heat shock protein HSP 90-beta (isoform unknown) or endoplasmin	669.792	656.164	830.959	775.402	783.746	825.738	962.966	966.539	948.885	944.777	852.243	841.325	4	2	4	4	4	4	4	4	4	4	4	4	733.079	884.747	896.808	3.5	4	4	4	4	4	1.20689	1.22334	0.986552
SQSTM1	; sequestosome-1 or sequestosome-1 (isoform unknown)		14.5202			696.722	811.452	974.088	1055.89						1			7	7	6	9					14.5202	884.537		1	7.25		1	4	0	60.9178	0	#DIV/0!
PKM	pyruvate kinase; PKM or PKM (isoform unknown)	1130.12	937.461	1193.17	1399.41	1141.8	1207.34	548.946	639.396	792.363	855.024	782.49	1039.05	50	29	30	31	22	25	18	19	18	20	22	19	1165.04	884.372	867.232	35	21	19.75	4	4	4	0.759092	0.74438	1.01976
TRAP1	heat shock protein 75 kDa; mitochondrial or mitochondrial (isoform unknown)	287.394	262.751	1017.67	2591.79	969.536	369.274	1041.33	1123.19	1048.3	286.486	975.055	1909.43	9	9	10	13	11	11	6	9	9	5	7	6	1039.9	875.833	1054.82	10.25	9.25	6.75	4	4	4	0.842227	1.01434	0.830318
PRMT1	protein arginine N-methyltransferase; 1 or 1 (isoform unknown)	559.081	475.424	806.649	668.666	733.009	793.317	791.114	1122.85	627.665	803.439	745.069	527.399	14	12	14	13	14	12	14	14	12	16	16	11	627.455	860.073	675.893	13.25	13.5	13.75	4	4	4	1.37073	1.0772	1.2725
TUBB2A|TUBB2B	tubulin beta-2A chain					848.701												9									848.701			9		0	1	0	#DIV/0!	#DIV/0!	#DIV/0!
CFL1	cofilin-1	1360.2	1126.29	1485.6	1102.88	1240.11	1405.51	306.266	401.87	562.521	462.401	338.543	306.59	6	5	7	5	6	6	2	3	4	4	3	2	1268.74	838.439	417.514	5.75	4.25	3.25	4	4	4	0.660842	0.329077	2.00817
SNRPD3	small nuclear ribonucleoprotein Sm D3	814.412	883.788	1100.08	1128.87	807.571	641.547	929.91	971.583	844.994	874.62	813.429	767.586	3	3	5	3	4	2	4	6	2	4	5	5	981.787	837.653	825.157	3.5	4	4	4	4	4	0.853192	0.840464	1.01514
EEF1A2	elongation factor 1-alpha 2	805.017	804.785			622.337	1026.85	847.162	833.26	2579.39	2375.43	2282.63	2498.48	12	10			9	8	6	8	14	15	10	16	804.901	832.403	2433.98	11	7.75	13.75	2	4	4	1.03417	3.02395	0.341992
TBC1D15	TBC1 domain family member; 15 or 15 (isoform unknown)				8.02938	534.86	766.463	975.643	1050.4								1	13	17	17	17					8.02938	831.842		1	16		1	4	0	103.6	0	#DIV/0!
CLNS1A	methylosome subunit; pICln or pICln (isoform unknown)	1257.31	1087.64	1421.26	1469.27	858.846	1021.6	872.924	565.001	859.256	1060.58	804.071	727.751	10	8	10	10	6	10	5	8	8	10	8	6	1308.87	829.592	862.914	9.5	7.25	8	4	4	4	0.633823	0.659282	0.961384
EIF5	eukaryotic translation initiation factor 5	825.751	868.24	820.574	791.198	724.815	804.629	963.602	810.001	629.691	748.988	514.517	545.541	10	15	6	12	12	13	17	14	10	13	11	9	826.441	825.762	609.684	10.75	14	10.75	4	4	4	0.999178	0.737723	1.35441
P4HB	protein disulfide-isomerase	230.034	253.548	1959.29	315.689	320.812	1495.82	179.073	1281.1	309.768	219.687	197.504	204.892	12	13	10	11	13	13	9	10	14	9	10	10	689.641	819.202	232.963	11.5	11.25	10.75	4	4	4	1.18787	0.337803	3.51645
EEF1B2|EEF1B2P3|EEF1B2P6|EEF1D|EEF1DP1|FLJ20897	elongation factor 1 family	870.465	848.846	525.364	993.563	870.513	605.393	680.066	1084.28	16657.8	11534.4	10158.6	10148.5	4	4	2	4	4	4	4	4	8	6	9	9	809.559	810.064	12124.8	3.5	4	8	4	4	4	1.00062	14.9771	0.0668103
PRDX6	peroxiredoxin-6	978.617	925.787	950.002	805.915	1322.17	1055.8	402.75	398.264	475	633.206	540.745	515.342	14	13	13	14	13	10	5	7	8	7	8	7	915.08	794.747	541.073	13.5	8.75	7.5	4	4	4	0.8685	0.591285	1.46883
PRPS1|PRPS2	ribose-phosphate pyrophosphokinase; 1 or 1 (isoform unknown) or 2 or 2 (isoform unknown)	757.445	944.303	983.673	894.44	706.224	876.685	793.916	798.939	790.712	700.326	582.613	702.57	16	18	16	14	14	16	14	12	16	14	12	16	894.965	793.941	694.055	16	14	14.5	4	4	4	0.88712	0.775511	1.14392
TBCA	tubulin-specific chaperone A				11.4256	32.2449	1540.8										1	1	2							11.4256	786.52		1	1.5		1	2	0	68.8386	0	#DIV/0!
EEF1G	elongation factor 1-gamma	662.44	733.602	546.084	899.409	608.423	763.432	832.955	932.263	14846.1	15495.6	12796.4	12984.1	17	16	10	19	10	15	13	14	70	74	72	74	710.384	784.268	14030.5	15.5	13	72.5	4	4	4	1.10401	19.7506	0.0558973
SOD1	superoxide dismutase \[Cu-Zn\]	878.063	1004.48	1416.5	1236.52	1503.26	1393.55	138.054	92.9495	343.736	329.743	322.599	358.603	5	5	8	7	7	6	2	1	2	2	3	3	1133.89	781.954	338.67	6.25	4	2.5	4	4	4	0.689621	0.29868	2.3089
HMGB2	high mobility group protein B2	995.756	604.382	755.125	1228.45	744.822	635.272	1012.05	728.451	703.054	287.414	690.124	549.736	6	8	6	8	5	5	7	6	7	7	7	5	895.928	780.149	557.582	7	5.75	6.5	4	4	4	0.870773	0.622352	1.39916
SLC25A4|SLC25A5|SLC25A6	ADP\/ATP translocase; 1 or 2 or 3	511.824	492.267	223.576	489.497	1181.97	469.191	656.549	805.067	1088.14	740.951	594.511	540.621	6	8	4	6	12	6	8	12	12	9	10	8	429.291	778.194	741.055	6	9.5	9.75	4	4	4	1.81274	1.72623	1.05012
RAN|RANP1	; RAN, member RAS oncogene family pseudogene 1 or GTP-binding nuclear protein Ran or GTP-binding nuclear protein Ran (isoform unknown)			758.417	716.245	789.606	761.067						426.974			1	1	1	1						1	737.331	775.337	426.974	1	1	1	2	2	1	1.05154	0.579081	1.81589
SNRPF	small nuclear ribonucleoprotein F	406.937	581.175	881.456	1030.73	587.133	937.138	965.76	598.015	741.78	774.952	894.921	915.621	2	3	3	4	2	3	3	2	3	3	3	3	725.073	772.012	831.819	3	2.5	3	4	4	4	1.06474	1.14722	0.928101
ACSM3	acyl-coenzyme A synthetase ACSM3; mitochondrial or mitochondrial (isoform unknown)							766.484			31.2361									1			1				766.484	31.2361		1	1	0	1	1	#DIV/0!	#DIV/0!	24.5384
PRKAR1A	cAMP-dependent protein kinase type I-alpha regulatory; subunit or subunit (isoform unknown)	6.3019	4.64307	6.52045		540.008	909.053	1017.01	561.66			35.5852		1	1	1		8	10	10	9			3		5.82181	756.932	35.5852	1	9.25	3	3	4	1	130.017	6.11241	21.271
ACTB|ACTG1	actin, cytoplasmic; 1 or 2	934.675	847.525	708.16	1213.84	1333.13	1167.47	261.691	256.985	609.114	268.341	442.622	173.465	16	16	14	14	14	14	8	6	16	6	6	6	926.051	754.82	373.385	15	10.5	8.5	4	4	4	0.815095	0.403202	2.02156
GLOD4	glyoxalase domain-containing protein; 4 or 4 (isoform unknown)	740.71	733.251	947.124	745.53	667.986	786.015	622.364	942.207	530.419	669.09	534.637	587.349	8	8	10	8	8	9	7	11	7	8	7	7	791.654	754.643	580.374	8.5	8.75	7.25	4	4	4	0.953249	0.733115	1.30027
NEK9|Nek8	kinase family	5.96137	6.21509	5.57912	14.057	684.915	723.208	777.772	823.701		5.69206			1	1	1	2	19	20	23	25		1			7.95315	752.399	5.69206	1.25	21.75	1	4	4	1	94.6039	0.715699	132.184
HSPA1A|HSPA1B|HSPA1L|HSPA2|HSPA6|HSPA8	heat; shock 70 kDa protein 1A or shock 70 kDa protein 1B or shock 70 kDa protein 1-like or shock-related 70 kDa protein 2 or shock 70 kDa protein 6 or shock cognate 71 kDa protein or shock cognate 71 kDa protein (isoform unknown)		459.353	563.952	516.149			567.178	922.54		971.241	544.877	528.821		2	2	2			2	6		4	2	2	513.151	744.859	681.647	2	4	2.66667	3	2	3	1.45154	1.32835	1.09273
KPNB1	importin subunit beta-1	558.261	654.294	759.898	783.322	659.037	549.641	825.726	933.34	950.999	820.118	810.534	763.613	20	22	23	19	18	17	19	24	23	21	24	22	688.944	741.936	836.316	21	19.5	22.5	4	4	4	1.07692	1.21391	0.887148
GSTP1	glutathione S-transferase P	475.991	969.25	1071.01	1130.11	1269.28	1275.46	223.72	172.438	480.382	415.887	280.522	270.388	5	7	5	7	8	6	2	2	5	3	2	2	911.589	735.225	361.795	6	4.5	3	4	4	4	0.806531	0.396884	2.03216
HSPA1A|HSPA1B|HSPA1L|HSPA2|HSPA6|HSPA7|HSPA8	heat; shock 70 kDa protein 1A or shock 70 kDa protein 1B or shock 70 kDa protein 1-like or shock-related 70 kDa protein 2 or shock 70 kDa protein 6 or shock protein family A (Hsp70) member 7 or shock cognate 71 kDa protein or shock cognate 71 kDa protein (isoform unknown)	567.411	594.154	754.197	645.267	644.746	647.546	675.374	944.791	797.561	853.865	713.455	745.351	6	4	8	6	6	8	4	9	6	8	6	4	640.257	728.114	777.558	6	6.75	6	4	4	4	1.13722	1.21445	0.936412
PPIA	peptidyl-prolyl cis-trans isomerase; A or A (isoform unknown)	154.665	968.946	1302.79	1306.62	1417.03	1396.75	61.1876	32.8252		567.814	349.681		1	4	3	3	3	3	1	1		3	1		933.255	726.948	458.748	2.75	2	2	4	4	2	0.778939	0.491557	1.58464
PPM1B	protein phosphatase; 1B or 1B (isoform unknown)	1039.29	619.906	571.025	831.39	362.836	851.785	545.571	1143.7	498.172	479.602	436.348	407.218	16	15	9	10	4	7	10	12	9	9	8	9	765.403	725.974	455.335	12.5	8.25	8.75	4	4	4	0.948486	0.594895	1.59437
YWHAZ	14-3-3 protein zeta\/delta	713.583	715.232	853.883	818.522	942.024	945.174	548.801	424.476	509.499	593.703	553.263	406.903	11	11	13	9	11	11	7	7	8	7	10	7	775.305	715.119	515.842	11	9	8	4	4	4	0.922371	0.665341	1.38631
CA2	carbonic anhydrase; 2 or 2 (isoform unknown)	993.123	1027.64	1280.44	1201.68	984.141	1045.8	311.666	489.86	590.55	318.812	362.312	389.576	10	10	10	9	7	8	3	5	6	3	4	4	1125.72	707.867	415.313	9.75	5.75	4.25	4	4	4	0.628812	0.36893	1.70442
IGKV2-29	immunoglobulin kappa variable 2-29 (gene\/pseudogene)							340.822	1055.14			187.388	856.414							1	2			2	1		697.981	521.901		1.5	1.5	0	2	2	#DIV/0!	#DIV/0!	1.33738
PAICS	multifunctional protein ADE2	550.674	350.661	566.087	707.115	565.656	530.356	898.6	783.159	680.578	712.101	629.59	646.619	13	8	15	13	13	9	17	13	14	14	11	11	543.634	694.443	667.222	12.25	13	12.5	4	4	4	1.27741	1.22734	1.0408
CALM2|CALM3	; calmodulin-2 or calmodulin-2 (isoform unknown) or calmodulin-3	582.797	578.508	762.173	36.5868	831.728			544.627	543.037	561.612	540.274	504.925	1	1	2	1	1			1	1	1	1	1	490.016	688.178	537.462	1.25	1	1	4	2	4	1.4044	1.09683	1.28042
POU3F1|POU3F2|POU3F3|POU3F4|POU5F1|POU5F1B|POU5F1P4	; POU domain, class 3, transcription factor 1 or POU domain, class 3, transcription factor 2 or POU domain, class 3, transcription factor 3 or POU domain, class 3, transcription factor 4 or putative POU domain, class 5, transcription factor 1B or POU class 5 homeobox 1 pseudogene 4 or POU domain, class 5, transcription factor 1 or POU domain, class 5, transcription factor 1 (isoform unknown)			673.3				688.044								1				1						673.3	688.044		1	1		1	1	0	1.0219	0	#DIV/0!
LANCL2	lanC-like protein 2	592.946	671.628	606.011	818.442	440.454	679.76	809.001	809.306	527.005	840.914	677.879	703.066	9	10	12	10	8	7	11	11	8	10	8	13	672.257	684.63	687.216	10.25	9.25	9.75	4	4	4	1.01841	1.02225	0.996238
RCN2	; reticulocalbin-2 or reticulocalbin-2 (isoform unknown)		89.598		88.9941	574.106	473.721	898.572	777.182	108.789	124.393		110.583		2		1	6	3	8	7	1	1		1	89.296	680.895	114.588	1.5	6	1	2	4	3	7.62514	1.28324	5.9421
TUBB3	tubulin beta-3 chain								679.077			759.463									8			10			679.077	759.463		8	10	0	1	1	#DIV/0!	#DIV/0!	0.894154
RPSA|RPSAP15|RPSAP19|RPSAP47|RPSAP58	; ribosomal protein SA pseudogene 15 or ribosomal protein SA pseudogene 19 or ribosomal protein SA pseudogene 47 or ribosomal protein SA pseudogene 58 or 40S ribosomal protein SA or 40S ribosomal protein SA (isoform unknown)	683.705	689.055	747.84	646.688	822.377	735.201	499.552	578.994	593.63	368.576	179.488	458.771	2	3	2	1	2	1	1	2	3	3	1	2	691.822	659.031	400.116	2	1.5	2.25	4	4	4	0.952602	0.578352	1.6471
RAN	GTP-binding nuclear protein; Ran or Ran (isoform unknown)	818.474	577.233	942.343	622.522	973.485	897.573	271.613	446.717	335.917		413.159	448.119	6	5	5	3	6	5	2	4	2		3	4	740.143	647.347	399.065	4.75	4.25	3	4	4	3	0.874624	0.539173	1.62216
HSP90AB1|HSP90AB3P	heat shock protein; HSP 90-beta or HSP 90-beta (isoform unknown) or 90 alpha family class B member 3, pseudogene	643.387	599.382	363.787	756.756	661.035	681.051	484.237	760.756	753.857	440.071	725.626	716.804	6	6	5	5	5	4	6	4	5	5	4	4	590.828	646.769	659.09	5.5	4.75	4.5	4	4	4	1.09468	1.11554	0.981307
HMGB1	high mobility group protein B1	771.295	414.305	465.999	917.512	573.744	534.123	866.598	610.115	413.736	78.4005	457.054	495.172	2	2	2	2	2	2	3	3	2	1	1	2	642.278	646.145	361.091	2	2.5	1.5	4	4	4	1.00602	0.562203	1.78943
HSD17B10	3-hydroxyacyl-CoA dehydrogenase; type-2 or type-2 (isoform unknown)	434.731	350.702	415.399	699.136	737.092	577.022	572.974	664.29	564.124	501.496	519.811	353.582	9	7	9	9	9	8	8	10	7	6	9	6	474.992	637.844	484.753	8.5	8.75	7	4	4	4	1.34285	1.02055	1.31581
HSP90AA1|HSP90AB1|HSP90AB3P|HSP90AB4P	heat shock protein; HSP 90-alpha or HSP 90-alpha (isoform unknown) or HSP 90-beta or HSP 90-beta (isoform unknown) or 90 alpha family class B member 3, pseudogene or 90 alpha family class B member 4, pseudogene	428.43	442.236	539.362	562.129	638.487	572.477	653.753	670.87	645.444	642.8	628.283	651.384	2	2	4	6	6	6	4	4	4	6	4	6	493.039	633.897	641.978	3.5	5	5	4	4	4	1.28569	1.30208	0.987412
PRPF38A	pre-mRNA-splicing factor; 38A or 38A (isoform unknown)	34.7688	34.0653	45.7313	37.9183	457.34	565.607	722.999	762.535	69.1874	61.3334			2	2	2	2	4	6	6	6	2	2			38.1209	627.121	65.2604	2	5.5	2	4	4	2	16.4508	1.71193	9.60951
RPS3	40S ribosomal protein; S3 or S3 (isoform unknown)	402.174	422.202	444.958	379.181	600.656	732.964	575.601	587.509	497.19	675.074	449.649	556.247	9	11	11	10	9	11	11	11	10	13	12	10	412.129	624.182	544.54	10.25	10.5	11.25	4	4	4	1.51453	1.32129	1.14626
TRIR	uncharacterized protein C19orf43	433.255	568.034	78.5355	950.964	846.227	103.619	652.668	884.241	826.513	61.9883	820.95	770.291	4	3	2	4	2	3	3	1	2	2	2	1	507.697	621.689	619.936	3.25	2.25	1.75	4	4	4	1.22453	1.22107	1.00283
DHX15	pre-mRNA-splicing factor ATP-dependent RNA helicase DHX15	547.425	603.071	554.045	537.534	534.083	613.747	639.015	692.267	614.973	548.571	516.049	399.423	17	21	22	19	16	19	19	21	20	20	20	17	560.519	619.778	519.754	19.75	18.75	19.25	4	4	4	1.10572	0.927273	1.19244
PRPS1	ribose-phosphate pyrophosphokinase 1	644.83	693.562	710.981	888.945	697.172	408.161	704.582	629.435	581.312	644.027	417.425	449.268	7	7	6	9	5	4	4	6	7	5	4	5	734.579	609.837	523.008	7.25	4.75	5.25	4	4	4	0.830186	0.711983	1.16602
ACLY	ATP-citrate; synthase or synthase (isoform unknown)	465.64	468.351	494.968	487.913	531.502	507.044	637.933	762.82	795.411	582.042	606.242	563.85	24	24	24	24	25	23	30	27	24	30	27	25	479.218	609.825	636.886	24	26.25	26.5	4	4	4	1.27254	1.32901	0.95751
VDAC1|VDAC1P4	; voltage dependent anion channel 1 pseudogene 4 or voltage-dependent anion-selective channel protein 1	423.302	459.461	610.44	626.447	659.635	588.752	627.452	563.002	578.463	540.329	578.765	516.756	2	2	2	2	2	2	2	2	2	2	2	2	529.913	609.71	553.578	2	2	2	4	4	4	1.15059	1.04466	1.1014
HSP90AA1|HSP90AB1|HSP90AB2P|HSP90AB3P|HSP90AB4P	heat shock protein; HSP 90-alpha or HSP 90-alpha (isoform unknown) or HSP 90-beta or HSP 90-beta (isoform unknown) or 90 alpha family class B member 2, pseudogene or 90 alpha family class B member 3, pseudogene or 90 alpha family class B member 4, pseudogene	468.101	475.432	570.42	463.382	613.522	497.96	662.517	658.497	721.943	698.865	638.009	638.751	4	6	6	4	4	4	6	6	4	6	6	4	494.334	608.124	674.392	5	5	5	4	4	4	1.23019	1.36424	0.901737
SNRPD2	small nuclear ribonucleoprotein Sm D2	616.378	665.842	888.735	1012.3	688.496	595.451	507.714	619.262	610.557	683.505	431.757	622.248	3	4	4	4	3	2	3	3	3	2	2	4	795.815	602.731	587.017	3.75	2.75	2.75	4	4	4	0.757376	0.73763	1.02677
B-ALPHA-1|TUBA1A|TUBA1B|TUBA1C|TUBA3C|TUBA3D|TUBA3E|TUBA4A|TUBA4B|TUBA8	tubulin alpha family	622.327	184.139	44.6319	37.9017	256.721	755.639	686.942	686.928	387.4	403.273	706.761	705.766	4	4	2	2	4	4	4	6	2	2	4	6	222.25	596.558	550.8	3	4.5	3.5	4	4	4	2.68417	2.47829	1.08307
DYNLL1	dynein light chain 1, cytoplasmic	216.213		261.873	297.178	561.375	489.069	637.978	648.511	290.666	312.385	255.526	254.25	2		1	1	1	2	1	3	1	1	1	1	258.421	584.233	278.207	1.33333	1.75	1	3	4	4	2.26078	1.07656	2.1
CELF1	CUGBP Elav-like family member 1	339.815	603.495	709.254	569.482	593.702	542.82	651.031	548.758	503.516	653.354	478.152	486.132	9	13	12	9	12	10	11	9	9	9	11	10	555.512	584.078	530.288	10.75	10.5	9.75	4	4	4	1.05142	0.954594	1.10143
SNRPE	small nuclear ribonucleoprotein; E or E (isoform unknown)	511.737	508.19	624.207	662.105	574.788	560.44	620.045	559.582	593.555	613.888	300.839	278.428	3	2	3	3	2	2	4	2	3	3	1	2	576.56	578.714	446.677	2.75	2.5	2.25	4	4	4	1.00374	0.774729	1.2956
OAT	ornithine aminotransferase; mitochondrial or mitochondrial (isoform unknown)	570.215	499.478	831.853	578.219	524.453	558.326	625.883	605.024	427.965	456.844	191.249	258.52	11	8	12	9	9	9	9	11	7	9	4	6	619.941	578.422	333.645	10	9.5	6.5	4	4	4	0.933027	0.538188	1.73365
PPIL4	peptidyl-prolyl cis-trans isomerase-like 4	776.26	641.131	704.074	598.879	463.77	633.499	743.66	471.84	583.044	779.308	535.311	560.106	16	11	11	9	8	11	12	9	8	11	10	10	680.086	578.192	614.442	11.75	10	9.75	4	4	4	0.850175	0.903477	0.941003
STIP1	stress-induced-phosphoprotein; 1 or 1 (isoform unknown)	458.973	459.082	543.298	608.86	483.053	518.362	663.765	645.996	550.456	623.656	597.818	670.207	16	19	18	19	15	15	19	20	14	19	17	22	517.553	577.794	610.534	18	17.25	18	4	4	4	1.1164	1.17966	0.946374
ACTA1|ACTA2|ACTB|ACTBL2|ACTC1|ACTG1|ACTG2|POTEE|POTEF|POTEKP	NOT mergeable descriptions	536.314	605.119	789.162	805.786	580.736	884.832	417.418	424.238	338.736	466.444	400.739	401.844	6	4	8	8	6	4	4	4	6	4	6	4	684.095	576.806	401.941	6.5	4.5	5	4	4	4	0.843166	0.587551	1.43505
NPM1	; nucleophosmin or nucleophosmin (isoform unknown)	424.433	411.979	586.495	495.257	417.552	604.168	631.009	646.803	635.061	710.313	638.138	646.151	4	4	6	4	4	4	4	6	5	4	5	6	479.541	574.883	657.415	4.5	4.5	5	4	4	4	1.19882	1.37093	0.87446
HNRNPH1|HNRNPH2	heterogeneous nuclear ribonucleoprotein; H or H (isoform unknown) or H2	519.885	536.526	289.098	608.425	586.033	615.388	543.029	530.913	518.707	262.217	224.105	364.459	2	4	1	4	4	8	4	4	6	2	3	2	488.484	568.841	342.372	2.75	5	3.25	4	4	4	1.1645	0.700887	1.66147
RAB28	ras-related protein; Rab-28 or Rab-28 (isoform unknown)					568.182												1									568.182			1		0	1	0	#DIV/0!	#DIV/0!	#DIV/0!
MFAP1	microfibrillar-associated protein 1	11.4408		9.17032		471.151	560.877	617.057	588.429	32.8628	18.8896	18.3353	18.2934	1		1		12	14	13	12	2	1	1	1	10.3056	559.379	22.0953	1	12.75	1.25	2	4	4	54.2793	2.14402	25.3166
IMPDH2	inosine-5''-monophosphate dehydrogenase; 2 or 2 (isoform unknown)	327.678	297.819	449.679	716.383	344.261	580.418	724.655	568.796	427.622	346.697	244.117	780.919	7	5	5	10	5	9	9	7	6	4	2	10	447.89	554.533	449.839	6.75	7.5	5.5	4	4	4	1.2381	1.00435	1.23274
EIF4A1|EIF4A2	eukaryotic initiation factor; 4A-I or 4A-I (isoform unknown) or 4A-II	388.574	433.249	493.16	451.084	413.273	1312.72	270.186	202.853	667.291	287.123	225.964	288.366	5	4	4	3	4	12	5	2	10	4	4	4	441.517	549.759	367.186	4	5.75	5.5	4	4	4	1.24516	0.831647	1.49722
TOMM22	mitochondrial import receptor subunit TOM22 homolog	396.587	325.717	609.127	92.6066	433.132	498.22	640.755	620.501	678.481	758.49	585.382	651.364	4	3	4	2	3	3	4	5	4	4	4	5	356.009	548.152	668.429	3.25	3.75	4.25	4	4	4	1.53971	1.87756	0.82006
SNRPB|SNRPN	small nuclear ribonucleoprotein-associated; proteins B and B'' or proteins B and B'' (isoform unknown) or protein N	962.928	988.668	892.081	1163.02	508.804	504.978	289.193	885.603	605.447	782.286	615.3	287.585	5	5	6	8	2	2	4	5	4	4	5	2	1001.67	547.144	572.655	6	3.25	3.75	4	4	4	0.54623	0.571697	0.955453
RNF138	E3 ubiquitin-protein ligase; RNF138 or RNF138 (isoform unknown)	307.835	424.319	537.608	489.429	352.591	550.929	612.172	670.649	224.959	368.73	286.506	279.895	4	6	7	7	4	6	10	9	3	7	5	6	439.798	546.585	290.023	6	7.25	5.25	4	4	4	1.24281	0.659445	1.88463
TFCP2	alpha-globin transcription factor; CP2 or CP2 (isoform unknown)	43.2407	43.2562	33.5347		496.792	589.966	686.103	413.089	58.9547	83.9874	15.0235	15.7533	2	2	1		10	11	13	10	2	3	1	1	40.0105	546.488	43.4297	1.66667	11	1.75	3	4	4	13.6586	1.08546	12.5833
EIF3I	eukaryotic translation initiation factor 3 subunit I	475.297	732.249	837.936	582.486	374.009	669.985	552.941	583.709	604.259	305.004	303.959	638.511	11	15	14	12	9	13	10	10	10	8	6	9	656.992	545.161	462.933	13	10.5	8.25	4	4	4	0.829784	0.704625	1.17762
HSP90AA1|HSP90AA4P	heat shock protein; HSP 90-alpha or HSP 90-alpha (isoform unknown) or 90 alpha family class A member 4, pseudogene	409.185	419.374	514.008	523.97	477.57	493.369	591.997	603.958	581.076	534.086	555.488	550.528	1	2	2	2	1	1	2	2	2	2	2	2	466.634	541.724	555.295	1.75	1.5	2	4	4	4	1.16092	1.19	0.975561
PGK1	phosphoglycerate kinase 1	475.023	545.319	754.854	707.131	1017.2	872.702	133.152	142.581	189.184	198.945	202.468	197.391	11	14	14	13	15	12	6	7	7	8	9	8	620.582	541.409	196.997	13	10	8	4	4	4	0.872422	0.31744	2.74831
VDAC2	voltage-dependent anion-selective channel protein; 2 or 2 (isoform unknown)	172.802	382.382	609.108	534.147	382.306	494.59	634.188	632.958	197.469	574.17	467.972	331.649	5	6	9	8	6	7	8	7	4	7	6	6	424.61	536.011	392.815	7	7	5.75	4	4	4	1.26236	0.92512	1.36454
HNRNPF	heterogeneous nuclear ribonucleoprotein F	437.738	371.902	536.275	365.478	635.186	531.216	517.539	458.169	420.113	419.299	499.024	429.624	7	7	11	5	11	10	8	7	7	6	12	7	427.848	535.527	442.015	7.5	9	8	4	4	4	1.25168	1.03311	1.21156
DDT|DDTL	D-dopachrome; decarboxylase-like protein or decarboxylase-like protein (isoform unknown) or decarboxylase		353.137	469.562			535.429					145.771			1	1			1					1		411.35	535.429	145.771	1	1	1	2	1	1	1.30164	0.354372	3.67308
TPI1	triosephosphate; isomerase or isomerase (isoform unknown)	657.367	752.328	1005.39	768.904	947.889	877.537	137.995	148.059	214.87	259.627	241.326	220.72	8	11	10	8	9	10	4	4	4	6	7	7	795.996	527.87	234.136	9.25	6.75	6	4	4	4	0.663156	0.294142	2.25455
HMGB3	high mobility group protein; B3 or B3 (isoform unknown)	390.583	415.244	460.771	540.189	531.569	498.015		541.08	155.952	122.066	435.787	442.765	2	4	2	3	2	2		3	3	2	2	2	451.697	523.555	289.142	2.75	2.33333	2.25	4	3	4	1.15909	0.640125	1.81072
HNRNPH1	heterogeneous nuclear ribonucleoprotein; H or H (isoform unknown)	463.39	349.392	518.244	364.606	492.367	682.396	551.809	362.273	443.621	617.765	393.915	407.457	11	9	12	6	9	11	12	7	6	10	7	8	423.908	522.211	465.69	9.5	9.75	7.75	4	4	4	1.2319	1.09856	1.12137
HSPA1A|HSPA1B|HSPA1L	heat shock 70 kDa protein; 1A or 1B or 1-like	391.095	424.66	533.908	512.05	590.834	115.271	447.915	930.789	463.324	500.795	400.903	420.023	7	6	9	9	9	7	7	16	9	9	6	8	465.428	521.202	446.261	7.75	9.75	8	4	4	4	1.11983	0.958819	1.16793
SNRPG|SNRPGP15	small nuclear ribonucleoprotein; polypeptide G pseudogene 15 or G	452.324	485.813	537.951	567.262	520.306	491.895	559.228	500.413	548.441	526.782		454.975	1	1	1	1	1	1	2	1	1	2		1	510.837	517.96	510.066	1	1.25	1.33333	4	4	3	1.01394	0.99849	1.01548
CTPS1	CTP synthase; 1 or 1 (isoform unknown)	98.8933	24.1202	138.103	44.3651	844.414	440.967	434.674	348.677	41.4464	69.9176	57.2227	75.1861	5	2	5	2	8	9	10	9	2	2	2	3	76.3704	517.183	60.9432	3.5	9	2.25	4	4	4	6.77204	0.797996	8.48631
HSPA2|HSPA8	heat; shock-related 70 kDa protein 2 or shock cognate 71 kDa protein or shock cognate 71 kDa protein (isoform unknown)	476.218	387.664	751.981	671.766	769.66	350.969	559.391	383.019	659.124	517.726	496.012	616.733	8	6	10	9	9	8	6	9	10	5	7	10	571.907	515.76	572.399	8.25	8	8	4	4	4	0.901824	1.00086	0.901049
FLJ90311|MTMR14	myotubularin-related protein 14#isoform 1 family	211.561	214.932	362.255	314.554	489.878	335.671	585.528	646.019	264.306	294.517	138.568	196.556	6	7	9	9	9	7	10	14	7	5	5	4	275.825	514.274	223.487	7.75	10	5.25	4	4	4	1.86449	0.810247	2.30114
NUDT5	ADP-sugar; pyrophosphatase or pyrophosphatase (isoform unknown)	119.941	164.51	193.555	217.523	624.258	106.774	637.09	673.509	187.306	145.954	66.3185	90.156	2	3	2	3	2	2	2	2	3	2	1	2	173.882	510.408	122.434	2.5	2	2	4	4	4	2.93536	0.704118	4.16885
DCAF7	DDB1- and CUL4-associated factor 7	367.448	517.824	451.135	490.286	299.963	508.597	546.768	671.537	481.882	690.104	312.67	463.562	6	7	5	4	3	7	7	8	7	9	4	5	456.673	506.716	487.054	5.5	6.25	6.25	4	4	4	1.10958	1.06653	1.04037
NSUN7	putative methyltransferase; NSUN7 or NSUN7 (isoform unknown)					521.613	484.117						24.9473					1	1						1		502.865	24.9473		1	1	0	2	1	#DIV/0!	#DIV/0!	20.1571
XPNPEP3	probable Xaa-Pro aminopeptidase; 3 or 3 (isoform unknown)					501.147												1									501.147			1		0	1	0	#DIV/0!	#DIV/0!	#DIV/0!
HSP90AA1|HSP90AA6P	heat shock protein; HSP 90-alpha or HSP 90-alpha (isoform unknown) or 90 alpha family class A member 6, pseudogene	481.804	583.029	720.696	25.1184	45.5783	485.257	727.603	745.892	541.341	40.8262	156.956	482.46	1	2	2	1	1	1	2	2	1	1	2	1	452.662	501.083	305.396	1.5	1.5	1.25	4	4	4	1.10697	0.674666	1.64076
SMAD1|SMAD5	mothers against decapentaplegic homolog; 1 or 5	590.654	609.548	633.314	174.27	191.824	566.806	591.904	641.59	219.586	154.308	437.625	490.26	6	10	6	4	4	6	4	4	8	4	6	6	501.947	498.031	325.445	6.5	4.5	6	4	4	4	0.992199	0.648365	1.53031
GLUD1|GLUD2	glutamate dehydrogenase; 1, mitochondrial or 1, mitochondrial (isoform unknown) or 2, mitochondrial	497.62	480.752	564.466	522.933	412.768	512.867	470.888	590.257	392.676	464.816	394.033	398.922	14	15	19	16	11	14	13	14	11	11	13	14	516.443	496.695	412.612	16	13	12.25	4	4	4	0.961762	0.79895	1.20378
SNRPD2|SNRPD2P1	small nuclear ribonucleoprotein; D2 pseudogene 1 or Sm D2	464.51	492.685	600.574	607.739	455.62	493.878	517.426	513.409	481.566	371.279	469.06	661.963	3	3	2	2	4	3	2	5	4	4	3	4	541.377	495.083	495.967	2.5	3.5	3.75	4	4	4	0.914489	0.916122	0.998218
CPSF6	cleavage and polyadenylation specificity factor subunit; 6 or 6 (isoform unknown)	473.847	637.6	501.774	521.013	402.503	423.943	553.892	596.602	8969.89	9982.56	6727.27	8102.95	13	13	14	11	11	9	10	16	36	41	34	33	533.558	494.235	8445.67	12.75	11.5	36	4	4	4	0.9263	15.8289	0.0585193
PCBP1|PCBP2|PCBP3	poly(rC) -binding protein; 1 or 2 or 2 (isoform unknown) or 3 or 3 (isoform unknown)	273.48	511.817	600.242	570.298	627.686	622.134	391.158	332.683	237.686	451.304	236.585	359.008	4	8	6	6	8	6	6	4	4	8	6	10	488.959	493.415	321.146	6	6	7	4	4	4	1.00911	0.656794	1.53642
ANXA5	annexin A5	332.931	559.063	428.524	548.202	675.516	599.385	266.256	407.543	340.7	373.504	303.146	350.207	8	10	6	10	9	7	6	9	5	5	6	6	467.18	487.175	341.889	8.5	7.75	5.5	4	4	4	1.0428	0.731814	1.42495
TUBB2A|TUBB2B|TUBB4B	tubulin; beta-2A chain or beta-2A chain (isoform unknown) or beta-2B chain or beta-4B chain		180.172	226.958	222.395	480.961				186.505	78.5264	150.73	154.585		2	2	3	4				2	1	2	4	209.842	480.961	142.587	2.33333	4	2.25	3	1	4	2.29202	0.679496	3.37312
RPSA|RPSAP47|RPSAP58	; ribosomal protein SA pseudogene 47 or ribosomal protein SA pseudogene 58 or 40S ribosomal protein SA or 40S ribosomal protein SA (isoform unknown)	429.091	466.609		504.035	562.139	612.214	362.09	386.893	360.707	371.798	250.838	251.878	1	1		1	1	1	1	1	1	1	1	1	466.579	480.834	308.806	1	1	1	3	4	4	1.03055	0.661851	1.55708
YIPF3	protein; YIPF3 or YIPF3 (isoform unknown)					332.552	501.278	539.637	528.857	14.6842		13.477						3	5	5	4	1		1			475.581	14.0806		4.25	1	0	4	2	#DIV/0!	#DIV/0!	33.7757
PRDX3	thioredoxin-dependent peroxide reductase; mitochondrial or mitochondrial (isoform unknown)	422.039	338.466	828.38	518.246	608.638	548.532	330.029	409.527	402.92	394.481	376.622	455.859	7	6	13	8	8	8	6	5	5	4	7	6	526.783	474.181	407.47	8.5	6.75	5.5	4	4	4	0.900146	0.773508	1.16372
ACTB|ACTG1|POTEE|POTEF	NOT mergeable descriptions	520.074	508.95	82.8385	605.875	615.473	582.851	370.899	292.32	341.065	352.558	319.033	289.797	4	2	2	6	6	6	4	6	4	4	4	4	429.434	465.386	325.613	3.5	5.5	4	4	4	4	1.08372	0.758237	1.42926
RPSA|RPSAP15|RPSAP58	; ribosomal protein SA pseudogene 15 or ribosomal protein SA pseudogene 58 or 40S ribosomal protein SA or 40S ribosomal protein SA (isoform unknown)	457.327	432.309	440.087	463.041	508.114	558.787	388.88	395.158	370.65	362.869	278.758	260.027	1	1	1	1	1	1	1	1	1	1	1	1	448.191	462.734	318.076	1	1	1	4	4	4	1.03245	0.709689	1.45479
SNRPD1	small nuclear ribonucleoprotein Sm; D1 or D1 (isoform unknown)	946.206	902.508	1087.22	1013.97	560.537		357.651		830.419	835.832	733.88	689.992	6	7	8	7	3		4		4	3	4	5	987.477	459.094	772.531	7	3.5	4	4	2	4	0.464916	0.782328	0.594273
GLUD1	glutamate dehydrogenase 1, mitochondrial	259.201	406.487	427.471	281.931	396.102	432.65	485.087	521.914	312.852	521.318	271.937	449.269	12	12	9	8	8	11	10	12	9	8	8	10	343.772	458.938	388.844	10.25	10.25	8.75	4	4	4	1.33501	1.13111	1.18026
IVNS1ABP	influenza virus NS1A-binding; protein or protein (isoform unknown)	374.986	513.844	486.329	725.073	278.064	518.994	513.645	513.129	221.111	328.407	262.938	294.712	13	14	13	16	10	15	13	15	9	11	10	12	525.058	455.958	276.792	14	13.25	10.5	4	4	4	0.868396	0.527165	1.64729
SRP14	signal recognition particle 14 kDa; protein or protein (isoform unknown)	281.616	298.297	388.72	333.725	397.456	358.973	549.26	514.938	328.476	481.187	440.632	477.868	3	3	2	2	2	3	3	2	2	2	2	2	325.59	455.157	432.041	2.5	2.5	2	4	4	4	1.39795	1.32695	1.0535
EIF1AX|EIF1AY	eukaryotic translation initiation factor 1A; X-chromosomal or Y-chromosomal or Y-chromosomal (isoform unknown)	165.603	155.456	587.944	388.997	404.457	599.415	425.32	369.326	519.482	392.454	308.805	295.283	5	3	8	5	3	5	5	3	5	5	3	4	324.5	449.629	379.006	5.25	4	4.25	4	4	4	1.38561	1.16797	1.18634
RCN1	reticulocalbin-1	107.605	117.725	217.082	148.278	478.178	359.43	484.725	461.353	133.202	92.321	116.242	113.064	3	3	3	2	4	3	5	5	3	2	2	2	147.672	445.922	113.707	2.75	4.25	2.25	4	4	4	3.01967	0.769995	3.92167
YWHAQ	14-3-3 protein theta	506.485	467.754	520.006	449.926	548.39	633.208	344.487	257.332	387.835	324.96	351.753	340.984	5	6	7	7	6	8	6	4	4	5	5	7	486.043	445.854	351.383	6.25	6	5.25	4	4	4	0.917315	0.722947	1.26886
HSP90AA1|HSP90AA2P	heat shock protein; HSP 90-alpha or HSP 90-alpha (isoform unknown) or 90 alpha family class A member 2, pseudogene	161.437	137.045	191.089	203.002	652.738	189.13	734.473	204.174	283.61	1135.73	247.318	512.337	2	1	2	2	3	2	3	2	4	5	3	4	173.143	445.129	544.749	1.75	2.5	4	4	4	4	2.57087	3.14623	0.817126
MCM3	DNA replication licensing factor; MCM3 or MCM3 (isoform unknown)	311.717	401.173	426.429	448.745	435.364	389.519	450.809	501.264	435.742	460.025	394.817	349.128	16	21	23	20	17	19	18	20	20	22	18	17	397.016	444.239	409.928	20	18.5	19.25	4	4	4	1.11895	1.03252	1.0837
TUBB|TUBB2A|TUBB2B|TUBB4A|TUBB4B|TUBB6|TUBB7P|TUBB8	tubulin; beta-2A chain or beta-2A chain (isoform unknown) or beta-2B chain or beta-4A chain or beta-4A chain (isoform unknown) or beta-4B chain or beta-6 chain or beta-6 chain (isoform unknown) or beta 7 pseudogene or beta-8 chain or beta-8 chain (isoform unknown) or beta chain or beta chain (isoform unknown)	349.099	385.354	440.799	671.667	722.661	364.967	351.745	289.676	383.674	329.713	345.109	488.91	8	6	6	9	12	6	8	8	8	6	8	12	461.73	432.262	386.852	7.25	8.5	8.5	4	4	4	0.93618	0.837832	1.11738
KBTBD6|KBTBD7	kelch repeat and BTB domain-containing protein; 6 or 7					566.129	148.028	375.621	609.165		8.94587							16	6	8	18		1				424.736	8.94587		12	1	0	4	1	#DIV/0!	#DIV/0!	47.4784
RPS27|RPS27L|RPS27P17	; 40S ribosomal protein S27-like or ribosomal protein S27 pseudogene 17 or 40S ribosomal protein S27			233.097	222.809	301.35	451.25	517.912		344.036	366.064	317.953	320.856			1	1	1	2	2		1	1	1	1	227.953	423.504	337.227	1	1.66667	1	2	3	4	1.85786	1.47937	1.25584
CALM1|CALM2|CALM3	; calmodulin-1; calmodulin or calmodulin-1; calmodulin (isoform unknown) or calmodulin-2 or calmodulin-2 (isoform unknown) or calmodulin-3	441.587	422.506	310.361	403.351	491.457	541.127	340.584	318.329	210.623	404.102	381.283	228.477	4	4	2	6	4	4	4	3	3	5	5	2	394.451	422.874	306.121	4	3.75	3.75	4	4	4	1.07206	0.776069	1.3814
MTFP1	mitochondrial fission process protein 1								420.084			316.802									1			1			420.084	316.802		1	1	0	1	1	#DIV/0!	#DIV/0!	1.32601
CPSF7	cleavage and polyadenylation specificity factor subunit; 7 or 7 (isoform unknown)	595.712	560.902	602.401	623.36	437.015	533.754	351.348	355.899	7241.21	7703.38	5530.27	6469.36	9	8	8	8	7	8	5	6	34	35	35	34	595.594	419.504	6736.06	8.25	6.5	34.5	4	4	4	0.704346	11.3098	0.0622774
RPLP1	60S acidic ribosomal protein; P1 or P1 (isoform unknown)	296.259	90.1938	203.345	178.109	241.352	725.853	646.445	58.9331	122.428	474.603	558.787	378.501	3	1	2	2	1	2	3	1	2	2	2	3	191.977	418.146	383.58	2	1.75	2.25	4	4	4	2.17811	1.99805	1.09012
LRRC59	leucine-rich repeat-containing protein 59	158.201	216.581	296.678	301.651	480.168	362	403.605	424.816	254.364	231.593	272.932	198.178	4	6	6	8	7	7	6	7	6	6	7	6	243.278	417.647	239.267	6	6.75	6.25	4	4	4	1.71675	0.983513	1.74553
GART	trifunctional purine biosynthetic protein; adenosine-3 or adenosine-3 (isoform unknown)	414.014	349.302	506.878	555.669	472.159	358.353	421.895	416.733	417.112	404.09	388.213	353.429	32	29	32	40	28	24	26	27	25	26	26	27	456.465	417.285	390.711	33.25	26.25	26	4	4	4	0.914166	0.855949	1.06801
EEF1A1|EEF1A2	elongation factor 1-alpha; 1 or 2	337.647	368.864	241.85	239.911	590.528	103.402	481.04	487.056	2071.78	1195.43	995.643	1030.87	4	4	1	2	4	2	2	4	4	6	4	6	297.068	415.507	1323.43	2.75	3	5	4	4	4	1.39869	4.45498	0.313962
PCBP1	poly(rC)-binding protein 1	390.573	465.332	551.741	718.691	485.34	454.572	324.658	385.836	452.839	283.293	292.515	217.599	6	6	8	10	8	4	7	5	6	3	5	4	531.584	412.601	311.561	7.5	6	4.5	4	4	4	0.776173	0.5861	1.3243
ATP5O	ATP synthase subunit O, mitochondrial	163.282	295.355	350.275	672.131	278.628	413.557	360.211	592.111	393.335	389.903	332.554	463.868	4	8	5	8	5	5	4	8	6	5	6	6	370.261	411.127	394.915	6.25	5.5	5.75	4	4	4	1.11037	1.06659	1.04105
EIF4A1	eukaryotic initiation factor; 4A-I or 4A-I (isoform unknown)	290.73	416.704	339.418	586.775	621.225	843.608	63.9342	108.01	228.844	181.229	165.405	109	8	9	10	14	10	15	3	3	8	6	7	5	408.407	409.195	171.12	10.25	7.75	6.5	4	4	4	1.00193	0.418993	2.39128
TPI1|TPI1P1	triosephosphate; isomerase 1 pseudogene 1 or isomerase or isomerase (isoform unknown)	391.574	356.693	372.616	414.648	698.75	700.339	113.183	115.404	114.544	185.708	122.686	125.178	6	5	4	5	7	9	4	3	3	3	3	3	383.883	406.919	137.029	5	5.75	3	4	4	4	1.06001	0.356955	2.96959
ERH	enhancer of rudimentary homolog	367.968	455.358	574.28	594.774				406.373					4	4	8	6				4					498.095	406.373		5.5	4		4	1	0	0.815855	0	#DIV/0!
SUPT16H	FACT complex subunit; SPT16 or SPT16 (isoform unknown)	290.653	289.672	382.837	337.425	361.711	342.737	442.3	471.367	271.489	487.019	368.03	444.023	20	21	17	21	21	18	20	21	15	17	21	21	325.147	404.528	392.64	19.75	20	18.5	4	4	4	1.24414	1.20758	1.03028
SLC25A6	ADP\/ATP translocase 3	209.513	190.255	208.536	244.841	329.386	314.021	558.358	414.25	375.659	365.352	352.924	344.71	5	4	3	4	5	5	6	5	4	5	5	5	213.286	404.003	359.661	4	5.25	4.75	4	4	4	1.89418	1.68628	1.12329
ACTA1|ACTA2|ACTB|ACTBL2|ACTC1|ACTG1|ACTG2	; actin, alpha skeletal muscle or actin, aortic smooth muscle or beta-actin-like protein 2 or actin, cytoplasmic 1 or actin, alpha cardiac muscle 1 or actin, cytoplasmic 2 or actin, gamma-enteric smooth muscle or actin, gamma-enteric smooth muscle (isoform unknown)	505.213	114.426	559.693	291.142	627.433	417.791	158.173		75.0865	15.3106	318.074	207.428	10	6	6	8	10	4	6		2	2	10	4	367.618	401.132	153.975	7.5	6.66667	4.5	4	3	4	1.09117	0.418844	2.60518
ACTG1	actin, cytoplasmic 2	523.575	237.624	718.261	618.272	645.992	706.799	140.818	104.297	338.321	142.23	191.881	280.05	7	7	8	8	9	8	5	3	5	4	5	6	524.433	399.477	238.12	7.5	6.25	5	4	4	4	0.76173	0.454053	1.67762
UQCRC2	cytochrome b-c1 complex subunit 2, mitochondrial	89.5278	387.052	563.606	588.451	324.516	362.414	443.394	455.838	142.162	471.957	377.683	120.454	4	4	5	7	3	3	4	4	4	5	4	4	407.159	396.541	278.064	5	3.5	4.25	4	4	4	0.97392	0.682936	1.42608
CSNK1D	casein kinase I	218.331	138.254	92.348	111.152	267.896	335.843	610.441	348.275	555.725	341.552	278.65	278.873	8	4	5	6	11	9	14	7	8	9	11	7	140.021	390.614	363.7	5.75	10.25	8.75	4	4	4	2.78967	2.59746	1.074
ENO1|ENO2|ENO3	; alpha-enolase; c-myc promoter-binding protein-1 or alpha-enolase; c-myc promoter-binding protein-1 (isoform unknown) or gamma-enolase or beta-enolase or beta-enolase (isoform unknown)	449.078	505.216	589.031	522.32	669.905	648	97.8022	137.029	268.954	281.18	84.2289	80.815	5	5	6	5	4	6	3	4	3	3	3	5	516.411	388.184	178.795	5.25	4.25	3.5	4	4	4	0.751695	0.346225	2.17112
CHCHD2	coiled-coil-helix-coiled-coil-helix domain-containing protein 2	274.006	283.365	494.994	336.606	454.05	138.252	441.825	501.243	355.947	346.585	323.102	442.663	3	3	3	3	3	2	2	2	3	2	2	3	347.243	383.843	367.074	3	2.25	2.5	4	4	4	1.1054	1.05711	1.04568
HSPA9	stress-70 protein, mitochondrial	422.624	340.245	605.401	503.322	499.026	561.665	220.307	225.55	286.609	372.355	399.14	239.342	24	18	30	22	24	24	15	13	17	17	22	15	467.898	376.637	324.361	23.5	19	17.75	4	4	4	0.804955	0.693231	1.16116
TUBA1B	tubulin alpha-1B chain	130.222	97.7463	375.438	193.543	315.765	393.139	341.173	447.097	496.153	519.806	492.767	370.727	5	3	8	6	5	7	6	8	9	8	10	6	199.237	374.294	469.863	5.5	6.5	8.25	4	4	4	1.87863	2.35831	0.796601
ACTB	actin, cytoplasmic 1	466.51	188.071	651.138	608.144	627.49	666.816	92.0096	101.97	311.186	141.832	159.026	274.156	7	6	8	7	8	7	4	3	6	4	5	5	478.465	372.071	221.55	7	5.5	5	4	4	4	0.777634	0.463043	1.6794
AHCYL1	S-adenosylhomocysteine hydrolase-like protein; 1; or 1; (isoform unknown)	11.3395	11.6825	46.5234	33.4214	202.545	375.579	481.001	427.799	372.154	311.904	353.402	216.693	1	1	4	2	8	13	16	13	13	12	14	9	25.7417	371.731	313.538	2	12.5	12	4	4	4	14.4408	12.1802	1.1856
NASP	nuclear autoantigenic sperm protein	415.289	268.394	488.257	218.427	385.759	479.56	217.522	397.467	410.125	382.86	358.611	312.017	19	12	19	15	14	18	15	14	19	15	17	20	347.592	370.077	365.904	16.25	15.25	17.75	4	4	4	1.06469	1.05268	1.01141
PSMA5	proteasome subunit alpha; type-5 or type-5 (isoform unknown)	357.049	194.976	449.212	128.168	417.144	404.207	422.281	231.369	281.632	426.44	361.51	264.292	5	2	5	1	4	4	4	2	2	3	4	2	282.351	368.75	333.468	3.25	3.5	2.75	4	4	4	1.306	1.18104	1.1058
GABARAPL2	gamma-aminobutyric acid receptor-associated protein-like 2	178.204	180.535	217.514	206.976	394.947	320.896	375.324	383.079	190.682	251.089	143.024	167.843	2	2	2	2	4	3	4	4	2	3	2	3	195.807	368.561	188.16	2	3.75	2.5	4	4	4	1.88227	0.960944	1.95877
TUBB|TUBB2A|TUBB2B|TUBB3|TUBB4A|TUBB4B|TUBB6|TUBB8	tubulin; beta-2A chain or beta-2A chain (isoform unknown) or beta-2B chain or beta-3 chain or beta-3 chain (isoform unknown) or beta-4A chain or beta-4A chain (isoform unknown) or beta-4B chain or beta-6 chain or beta-6 chain (isoform unknown) or beta-8 chain or beta-8 chain (isoform unknown) or beta chain or beta chain (isoform unknown)	428.487	384.995	511.265	732.101	49.6932	557.38	494.295		40.0013	520.42	681.981	702.762	6	6	4	9	6	4	4		4	4	3	3	514.212	367.123	486.291	6.25	4.66667	3.5	4	3	4	0.713952	0.945702	0.754944
PSMA2	proteasome subunit alpha type-2	356.786	276.04	393.651	399.938	175.221	438.32		486.81	479.433	370.891	411.914	451.277	3	4	3	4	2	3		3	3	3	3	3	356.604	366.783	428.379	3.5	2.66667	3	4	3	4	1.02855	1.20127	0.856213
TUBA1C	tubulin alpha-1C chain	127.244		335.825					366.288				318.695	6		9					8				6	231.535	366.288	318.695	7.5	8	6	2	1	1	1.582	1.37645	1.14934
B-ALPHA-1|TUBA1A|TUBA1B|TUBA1C|TUBA4A	tubulin alpha family		113.879	192.52		336.924	368.575		393.04	205.431	226.829	405.298	361.555		1	2		2	2		2	1	1	2	2	153.2	366.18	299.778	1.5	2	1.5	2	3	4	2.39021	1.95678	1.2215
RAB3GAP2	rab3 GTPase-activating protein non-catalytic subunit	0.891081			2.00883	314.042	207.592	470.79	464.447			5.52449		1			1	19	16	28	30			2		1.44996	364.218	5.52449	1	23.25	2	2	4	1	251.192	3.8101	65.9279
COX5A	cytochrome c oxidase subunit 5A, mitochondrial	28.7129		308.658					362.066	285.866			95.7415	1		2					3	2			2	168.685	362.066	190.804	1.5	3	2	2	1	2	2.1464	1.13112	1.89758
MTPN	myotrophin	333.907	313.935	435.9	561.307	503.337	377.91	267.958	298.739	319.936	279.643	162.771	183.987	3	4	2	4	2	1	2	2	2	1	2	2	411.262	361.986	236.584	3.25	1.75	1.75	4	4	4	0.880184	0.575264	1.53005
OXCT1#succinyl-CoA	3-ketoacid coenzyme A transferase 1; mitochondrial or mitochondrial (isoform unknown)					360.841												1									360.841			1		0	1	0	#DIV/0!	#DIV/0!	#DIV/0!
PTGES3|PTGES3P1|PTGES3P3	prostaglandin E synthase; 3 pseudogene 1 or 3 pseudogene 3 or 3	410.547	386.98	238.99	479.979	545.365	319.296	214.261		28.0432	175.899	119.21		2	2	1	2	2	2	2		1	2	1		379.124	359.641	107.717	1.75	2	1.33333	4	3	3	0.948611	0.284122	3.33875
TUBB|TUBB4A	tubulin; beta-4A chain or beta chain or beta chain (isoform unknown)	347.369	171.292	175.12	536.356	545.292	326.479	148.689	415.201	21.5175	332.586	285.662	264.31	4	3	2	1	2	4	3	2	1	3	3	2	307.534	358.915	226.019	2.5	2.75	2.25	4	4	4	1.16707	0.734939	1.58799
DDOST	dolichyl-diphosphooligosaccharide--protein glycosyltransferase 48	157.211	218.1	131.787	213.45	231.616	524.996	171.283	501.735	244.707	174.309	203.005	199.782	3	4	2	3	4	3	2	3	3	2	3	3	180.137	357.408	205.451	3	3	2.75	4	4	4	1.98409	1.14052	1.73963
NOSIP	nitric oxide synthase-interacting; protein or protein (isoform unknown)	304.473	273.579	373.025	308.643	388.821	379.056	312.112	342.434	316.66	289.847	271.36	270.677	8	7	8	7	9	8	8	8	8	7	8	8	314.93	355.606	287.136	7.5	8.25	7.75	4	4	4	1.12916	0.911746	1.23846
PRPSAP2	phosphoribosyl pyrophosphate synthase-associated protein; 2 or 2 (isoform unknown)	436.954	351.111	467.356	515.96	284.23	259.341	354.38	511.095	366.686	382.012	259.165	204.995	13	11	12	13	9	4	9	14	9	9	10	4	442.845	352.262	303.214	12.25	9	8	4	4	4	0.795451	0.684696	1.16176
CALM1|CALM2|CALM3|CALML3	; calmodulin-1; calmodulin or calmodulin-1; calmodulin (isoform unknown) or calmodulin-2 or calmodulin-2 (isoform unknown) or calmodulin-3 or calmodulin-like protein 3	360.15	333.95		430.757	448.094	455.433	244.318	260.93	305.42			251.909	1	1		1	1	1	1	1	1			1	374.953	352.194	278.665	1	1	1	3	4	2	0.939302	0.7432	1.26386
KPNA2	importin subunit alpha-1	197.476	240.425	691.806	257.52	521.321	383.064	194.033	308.542	308.731	303.661	452.083	476.3	6	7	10	8	8	9	6	6	8	7	7	8	346.807	351.74	385.194	7.75	7.25	7.5	4	4	4	1.01423	1.11069	0.913151
TUFM	elongation factor Tu; mitochondrial or mitochondrial (isoform unknown)	277.046	289.634	348.187	278.444	488.91	319.728	299.605	294.981	323.906	367.707	215.284	262.613	8	12	10	10	13	10	9	10	9	14	9	8	298.328	350.806	292.377	10	10.5	10	4	4	4	1.17591	0.980054	1.19984
PCBD1	pterin-4-alpha-carbinolamine; dehydratase or dehydratase (isoform unknown)	209.746	346.731	384.465	254.884	385.507	274.233	382.368	354.704	360.45	280.165	103.731	135.316	3	4	5	2	3	3	4	3	4	3	1	1	298.957	349.203	219.915	3.5	3.25	2.25	4	4	4	1.16807	0.73561	1.5879
COX2	cytochrome oxidase subunit 2 (mitochondrion) [Homo sapiens]	336.648	450.587	379.485	547.927	367.398	380.815	468.667	171.802	398.291	429.59	558.53	570.319	2	3	2	3	3	2	3	1	3	2	3	4	428.662	347.17	489.182	2.5	2.25	3	4	4	4	0.809893	1.14118	0.709695
CAP1	adenylyl cyclase-associated protein; 1 or 1 (isoform unknown)	374.092	354.419	399.09	251.146	252.822	290.167	372.084	456.522	307.328	412.566	336.985	423.708	14	13	17	8	10	13	10	12	10	12	13	15	344.687	342.899	370.147	13	11.25	12.5	4	4	4	0.994813	1.07386	0.926386
CANX	calnexin	175.682	208.067	319.563	292.34	293.06	346.076	409.635	315.567	231.94	452.806	268.563	267.665	14	10	13	12	12	17	15	15	12	15	15	11	248.913	341.084	305.243	12.25	14.75	13.25	4	4	4	1.3703	1.2263	1.11742
SUMO2	small ubiquitin-related modifier 2	617.52	495.337	798.346	932.527	211.947	357.303	297.857	489.232		210.829	66.8171	215.051	5	5	4	5	4	3	3	5		2	1	3	710.932	339.084	164.232	4.75	3.75	2	4	4	3	0.476957	0.23101	2.06466
TPT1	translationally-controlled tumor; protein or protein (isoform unknown)	246.821	81.7853	273.256	209.413	375.691	301.659			127.714	52.3749	22.6915	69.1427	2	2	2	1	2	2			2	1	1	1	202.819	338.675	67.9808	1.75	2	1.25	4	2	4	1.66984	0.33518	4.98193
PCBP2	poly(rC) -binding protein; 2 or 2 (isoform unknown)	455.018	412.586	651.187	555.472	383.531	403.425		224.78	156.043	352.464	201.774	231.896	6	5	5	5	3	3		3	4	6	3	5	518.566	337.245	235.544	5.25	3	4.5	4	3	4	0.650343	0.454223	1.43177
ENO1|ENO1B|MPB1	NOT mergeable descriptions	431.405	447.492	579.283	598.316	573.104	420.279	164.284	180.146	220.855	180.42	195.855	122.837	2	2	3	4	3	3	1	1	1	2	1	1	514.124	334.453	179.992	2.75	2	1.25	4	4	4	0.65053	0.350094	1.85816
NAP1L1	nucleosome assembly protein 1-like; 1 or 1 (isoform unknown)	251.469	320.446	304.147	320.347	287.091	357.43	391.848	299.669	231.507	459.571	346.18	392.743	9	9	8	6	7	8	10	6	5	12	10	13	299.102	334.01	357.5	8	7.75	10	4	4	4	1.11671	1.19524	0.934292
CHCHD10	coiled-coil-helix-coiled-coil-helix domain-containing protein 10,		334.263		439.296		333.295				333.583		279.168		1		1		1				1		1	386.779	333.295	306.376	1	1	1	2	1	2	0.861717	0.79212	1.08786
SMAD5	mothers against decapentaplegic homolog 5	425.694	411.63	269.21	485.765	312.07	283.396	438.936	284.216	283.556	285.192	198.454	152.992	6	6	4	6	5	4	5	4	5	3	3	2	398.075	329.655	230.048	5.5	4.5	3.25	4	4	4	0.828122	0.577902	1.43298
TUBB|TUBB2A|TUBB2B|TUBB3|TUBB4A|TUBB4B|TUBB6	tubulin; beta-2A chain or beta-2A chain (isoform unknown) or beta-2B chain or beta-3 chain or beta-3 chain (isoform unknown) or beta-4A chain or beta-4A chain (isoform unknown) or beta-4B chain or beta-6 chain or beta-6 chain (isoform unknown) or beta chain or beta chain (isoform unknown)	158.389	63.8845	241.799	290.759	478.421	271.549	184.153	370.253	256.481	53.7977	358.29	232.501	4	2	4	3	3	2	4	3	2	2	3	3	188.708	326.094	225.267	3.25	3	2.5	4	4	4	1.72804	1.19374	1.44759
ATPIF1	ATPase inhibitor, mitochondrial	354.558	188.057	375.33	426.194		325.154				209.103		68.1899	4	2	4	4		3				2		1	336.035	325.154	138.646	3.5	3	1.5	4	1	2	0.967621	0.412595	2.34521
ATP5C1	ATP synthase subunit gamma; mitochondrial or mitochondrial (isoform unknown)	272.636	217.517	227.048	359.586	305.108	285.487	362.11	342.277	466.247	279.691	320.395	236.475	6	3	4	7	4	4	7	6	8	5	5	4	269.197	323.745	325.702	5	5.25	5.5	4	4	4	1.20264	1.2099	0.993993
ACAP2	arf-GAP with coiled-coil, ANK repeat and PH; domain-containing or domain-containing (isoform unknown)	401.949	383.635	440.416	500.17	260.133	242.284	392.824	378.492	432.024	369.209	351.44	245.336	29	26	27	27	19	18	20	23	28	21	22	21	431.542	318.433	349.502	27.25	20	23	4	4	4	0.737896	0.809891	0.911105
PCNA	proliferating cell nuclear antigen	85.4786	100.41	234.14	237.835	418.813	217.953			64.7767	98.2155	210.287		3	3	5	6	7	5			4	3	6		164.466	318.383	124.426	4.25	6	4.33333	4	2	3	1.93586	0.756547	2.55881
HINT1	histidine triad nucleotide-binding protein; 1 or 1 (isoform unknown)	267.564	386.447	307.626	328.151	333.872	597.484	22.2968		143.739	160.195	18.6813	125.385	1	2	1	1	1	3	1		1	1	1	1	322.447	317.884	112	1.25	1.66667	1	4	3	4	0.985849	0.347344	2.83825
RPS21	40S ribosomal protein S21	315.859	74.1538	216.855	128.502	404.569	517.924	190.801	157.877	101.944	222.578	56.2091		3	2	3	3	3	5	3	3	3	3	1		183.842	317.793	126.91	2.75	3.5	2.33333	4	4	3	1.72862	0.690322	2.50407
SF1	splicing factor; 1 or 1 (isoform unknown)	241.817	299.622	384.995	355.04	239.311	287.09	398.602	326.189	327.687	451.116	297.827	294.918	8	14	11	11	7	8	10	8	8	10	9	10	320.368	312.798	342.887	11	8.25	9.25	4	4	4	0.976369	1.07029	0.912248
BSDC1	BSD domain-containing protein; 1 or 1 (isoform unknown)					306.426	194.947	396.05	352.554		51.3173							6	3	5	6		1				312.494	51.3173		5	1	0	4	1	#DIV/0!	#DIV/0!	6.08945
EDARADD|ENO1	NOT mergeable descriptions	292.223	242.092	410.221	328.091	419.237	517.689	243.284	69.2833	254.854	134.273	34.0175	227.11	5	2	2	4	5	4	3	2	3	4	1	2	318.157	312.373	162.564	3.25	3.5	2.5	4	4	4	0.981822	0.510954	1.92155
ALDH18A1	delta-1-pyrroline-5-carboxylate; synthase or synthase (isoform unknown)	318.57	240.825	334.246	376.589	267.684	219.091	383.258	372.718	440.155	430.824	398.729	315.071	26	18	20	18	16	12	16	18	21	18	19	15	317.558	310.688	396.195	20.5	15.5	18.25	4	4	4	0.978368	1.24763	0.78418
EIF1AX	eukaryotic translation initiation factor 1A, X-chromosomal	130.85	150.277	349.348	351.128	336.931	348.228	197.165	358.518	196.079	308.78	148.969	266.931	1	2	2	2	2	2	1	2	1	2	1	3	245.401	310.211	230.19	1.75	1.75	1.75	4	4	4	1.2641	0.938016	1.34763
RTRAF	UPF0568 protein C14orf166	256.528	345.014	330.862	236.826	359.682	233.975	316.087	326.522	323.206	257.28	210.494	156.467	7	7	8	5	7	7	6	8	8	7	5	6	292.307	309.067	236.862	6.75	7	6.5	4	4	4	1.05733	0.810317	1.30484
RPSA|RPSAP15	; ribosomal protein SA pseudogene 15 or 40S ribosomal protein SA or 40S ribosomal protein SA (isoform unknown)	323.754	311.274	356.55	352.576	378.528	364.52	233.914	241.948	223.516	228.075	153.026	148.367	1	1	1	1	1	1	1	1	1	1	1	1	336.039	304.728	188.246	1	1	1	4	4	4	0.906823	0.560192	1.61877
CKMT1A|CKMT1B	creatine kinase U-type, mitochondrial	750.097	255.506	253.104	303.922	350.688	333.184		219.352	179.658	85.9149	262.686		7	7	6	7	5	6		7	5	2	8		390.657	301.075	176.086	6.75	6	5	4	3	3	0.770688	0.450743	1.70982
YWHAB	14-3-3 protein beta\/alpha	315.65	302.912	364.61	422.193	302.565	505.353	246.648	146.57	214.274	187.949	137.649	234.079	4	4	7	6	3	7	4	2	3	5	4	5	351.341	300.284	193.488	5.25	4	4.25	4	4	4	0.854679	0.550712	1.55195
PSMB7	proteasome subunit beta type-7	257.378	321.503	238.664	363.018	238.065	342.605	275.121	341.27	414.657	317.148	262.002	318.767	4	5	3	5	3	5	4	4	5	4	4	6	295.141	299.266	328.144	4.25	4	4.75	4	4	4	1.01398	1.11182	0.911996
RPS20	40S ribosomal protein S20#isoform 2	207.185	379.377	297.36	211.188	398.329	163.234	335.073		383.196		248.286	74.6476	1	3	2	1	3	3	2		3		2	1	273.777	298.879	235.376	1.75	2.66667	2	4	3	3	1.09169	0.859736	1.26979
FLJ44635|TPT1	NOT mergeable descriptions	180.978	200.902	248.97	266.224	261.409	334.432					113.61	11.1376	2	1	1	1	1	1					1	1	224.269	297.921	62.374	1.25	1	1	4	2	2	1.32841	0.278122	4.77636
DDX1	ATP-dependent RNA helicase DDX1	275.468	273.468	261.856	293.611	266.657	278.924	313.297	327.676	300.358	232.826	252.959	271.971	20	18	19	21	16	17	19	18	20	15	14	18	276.101	296.638	264.528	19.5	17.5	16.75	4	4	4	1.07438	0.958086	1.12139
MCM2	DNA replication licensing factor MCM2	150.299	153.248	261.135	220.226	236.676	257.611	423.235	266.477	246.626	298.514	178.62	211.057	11	11	16	13	13	15	18	14	16	18	13	15	196.227	296	233.704	12.75	15	15.5	4	4	4	1.50845	1.19099	1.26656
CSNK1A1	casein kinase I isoform; alpha or alpha (isoform unknown)	163.224	131.156		44.1613	338.355	331.842	125.775	362.91	210.727	245.409	184.196	179.039	3	2		2	6	5	4	5	3	4	5	3	112.847	289.72	204.843	2.33333	5	3.75	3	4	4	2.56737	1.81522	1.41436
PSMB6	proteasome subunit beta; type-6 or type-6 (isoform unknown)	267.87	257.423	322.991	273.765	153.386	172.493	417.581	395.718	339.381	172.526	275.884	281.668	2	2	2	2	1	1	3	4	2	1	2	4	280.512	284.794	267.365	2	2.25	2.25	4	4	4	1.01527	0.953131	1.06519
PRPS1L1|PRPS2	ribose-phosphate pyrophosphokinase; 3 or 2 or 2 (isoform unknown)	84.0978	84.2403	88.9347	99.7396	169.779	182.935	499.948		74.5063	75.9325	65.0646	63.8686	1	1	1	1	1	1	1		1	1	1	1	89.2531	284.221	69.843	1	1	1	4	3	4	3.18444	0.782528	4.06943
BCAP31	B-cell receptor-associated protein; 31 or 31 (isoform unknown)	42.6167	35.1382	500.343	37.3791	43.9533	536.23	498.197	56.5923	51.3086	84.652	42.4487	510.943	2	1	2	1	1	3	3	2	2	3	1	3	153.869	283.743	172.338	1.5	2.25	2.25	4	4	4	1.84406	1.12003	1.64643
RPL22	60S ribosomal protein L22	104.515		265.261	146.761	338.322			226.717	154.022	117.46	210.992	118.243	1		4	4	3			3	3	1	3	2	172.179	282.519	150.179	3	3	2.25	3	2	4	1.64085	0.872229	1.88121
PCM1	pericentriolar material 1; protein or protein (isoform unknown)	14.4422	14.6333		18.771	288.629	177.248	301.828	360.797	16.7254			16.6103	1	1		1	60	27	70	37	1			1	15.9488	282.126	16.6679	1	48.5	1	3	4	2	17.6895	1.04509	16.9263
FUS	RNA-binding protein; FUS or FUS (isoform unknown)	150.816	252.947	157.845	300.626	149.309	340.959	309.937	324.635	179.454	230.223	144.563	283.699	2	2	2	2	2	2	2	2	1	3	2	2	215.559	281.21	209.485	2	2	2	4	4	4	1.30456	0.971823	1.34239
SSRP1	FACT complex subunit; SSRP1 or SSRP1 (isoform unknown)	267.839	293.401	377.893	269.453	259.231	271.918	272.228	317.406	351.359	357.575	336.007	314.589	12	12	15	10	12	11	12	9	12	10	9	10	302.147	280.196	339.882	12.25	11	10.25	4	4	4	0.92735	1.12489	0.82439
GLO1	lactoylglutathione lyase	319.803	326.541	463.941	545.725	452.012	515.965	98.867	50.1343	150.78	165.412	55.1001	49.4821	4	4	5	6	3	4	2	1	2	3	1	1	414.002	279.244	105.194	4.75	2.5	1.75	4	4	4	0.6745	0.254089	2.65458
HSP90AA1|HSP90AB1|HSP90AB3P	heat shock protein; HSP 90-alpha or HSP 90-alpha (isoform unknown) or HSP 90-beta or HSP 90-beta (isoform unknown) or 90 alpha family class B member 3, pseudogene	260.429	8.50693	238.397	110.496	160.297	282.944	336.709	336.436	217.888	372.74	236.929		2	2	2	2	2	2	2	2	2	2	2		154.457	279.096	275.852	2	2	2	4	4	3	1.80695	1.78595	1.01176
FUS|TAF15	NOT mergeable descriptions	127.715	264.503	299.065	309.444	320.778	330.076	331.512	115.327	367.589	359.542	292.21	271.121	2	4	4	4	4	4	4	2	4	4	4	4	250.182	274.423	322.615	3.5	3.5	4	4	4	4	1.0969	1.28952	0.850621
RTCB	tRNA-splicing ligase RtcB homolog	204.38	254.297	300.635	255.162	206.816	313.562	355.185	221.266	243.578	318.944	220.81	262.851	7	10	9	10	5	7	11	10	9	9	8	8	253.619	274.207	261.546	9	8.25	8.5	4	4	4	1.08118	1.03126	1.04841
PPA1	inorganic pyrophosphatase	142.332	301.349	415.919	386.309	369.137	506.321	103.295	116.871	182.484	48.7329	104.209	120.6	4	7	6	8	6	8	4	3	4	1	4	4	311.477	273.906	114.006	6.25	5.25	3.25	4	4	4	0.879377	0.366018	2.40255
CSNK2B	casein kinase II subunit; beta or beta (isoform unknown)	137.085	173.762		168.239		368.193	228.012	221.051	197.474	161.108	215.393	143.564	1	2		1		5	2	1	2	1	2	1	159.695	272.418	179.385	1.33333	2.66667	1.5	3	3	4	1.70587	1.12329	1.51863
RPS27	40S ribosomal protein S27	59.3844		69.7946			249.233	276.284	287.353		219.051		157.402	1		1			1	2	1		1		1	64.5895	270.957	188.227	1	1.33333	1	2	3	2	4.19506	2.9142	1.43952
CSNK1A1|CSNK1A1L	casein kinase I isoform; alpha-like or alpha or alpha (isoform unknown)	77.479	78.6444	63.2007	73.1695	273.975	249.93	289.474	269.774	116.223	124.04	111.023	55.6589	3	3	2	3	5	5	3	4	2	2	4	1	73.1234	270.788	101.736	2.75	4.25	2.25	4	4	4	3.70317	1.39129	2.66167
MCM4	DNA replication licensing factor MCM4	184.673	204.274	259.794	122.491	219.308	196.264	357.778	308.247	281.689	239.615	201.898	257.751	11	17	16	11	10	9	19	13	16	13	13	18	192.808	270.399	245.238	13.75	12.75	15	4	4	4	1.40243	1.27193	1.1026
RPS26|RPS26P15|RPS26P58	; ribosomal protein S26 pseudogene 15 or ribosomal protein S26 pseudogene 58 or 40S ribosomal protein S26					193.895	251.461	301.897	327.181									1	2	2	2						268.608			1.75		0	4	0	#DIV/0!	#DIV/0!	#DIV/0!
RANBP1	ran-specific GTPase-activating; protein or protein (isoform unknown)	162.842	256.879	324.68	31.5711	202.076	358.326	241.847	268.959	147.811	129.425	114.085	217.368	2	3	3	3	1	2	2	3	1	2	2	2	193.993	267.802	152.172	2.75	2	1.75	4	4	4	1.38047	0.78442	1.75986
B-ALPHA-1|TUBA1A|TUBA1B|TUBA3C|TUBA3D|TUBA3E|TUBA4A|TUBA8	tubulin alpha family	137.395	247.993	101.735	358.386	336.946	304.41	285.703	143.332	136.966	134.491	192.367	96.5926	1	2	1	2	4	2	2	1	1	1	2	1	211.377	267.598	140.104	1.5	2.25	1.25	4	4	4	1.26597	0.662816	1.90999
CTCFL|HMGB1	NOT mergeable descriptions	291.197	271.442	336.429	273.441	330.768	320.355	203.177	215.717	228.73	150.15	139.847	145.328	4	4	4	3	3	5	4	4	5	4	3	2	293.127	267.504	166.014	3.75	4	3.5	4	4	4	0.912588	0.566353	1.61134
CCT6A|CCT6B	T-complex protein 1 subunit; zeta or zeta (isoform unknown) or zeta-2 or zeta-2 (isoform unknown)	394.065	204.085	360.977	234.271	253.69	275.93	312.282	211.027	359.14	392.871	250.165	191.689	8	2	4	4	5	4	6	3	6	6	4	3	298.35	263.232	298.466	4.5	4.5	4.75	4	4	4	0.882294	1.00039	0.88195
SET|SETSIP	protein; SETSIP or SET or SET (isoform unknown)	57.9926	270.139	234.56	271.461		375.326	90.4521	321.676	255.248	298.668	291.295	291.544	2	4	1	2		6	2	2	2	2	2	3	208.538	262.485	284.189	2.25	3.33333	2.25	4	3	4	1.25869	1.36276	0.923629
APRT	adenine; phosphoribosyltransferase or phosphoribosyltransferase (isoform unknown)	226.694	213.323	366.013	316.885	281.946	479.29		24.981	45.0568	68.1267			4	5	5	6	3	7		1	1	2			280.729	262.072	56.5917	5	3.66667	1.5	4	3	2	0.933542	0.201589	4.63093
RAB3GAP1	rab3 GTPase-activating protein catalytic; subunit or subunit (isoform unknown)				1.79066	247.19	232.381	338.324	230.199	6.23892		4.62736					2	17	15	19	17	2		1		1.79066	262.024	5.43314	2	17	1.5	1	4	2	146.328	3.03416	48.2269
PRPS2	ribose-phosphate pyrophosphokinase 2	246.531	146.567	228.233	375.491	297.878	256.592	315.245	176.75	325.217	280.971	115.82	109.082	6	5	3	6	4	4	5	4	7	4	3	3	249.206	261.616	207.773	5	4.25	4.25	4	4	4	1.0498	0.83374	1.25915
TUBA1A	tubulin alpha-1A chain				101.094	212.452	295.208	271.076				393.554					4	3	5	5				8		101.094	259.578	393.554	4	4.33333	8	1	3	1	2.5677	3.89296	0.659575
TRIM21	E3 ubiquitin-protein ligase TRIM21	244.337	286.464	348.365	324.752	266.895	224.255	272.156	274.392	245.982	333.282	201.312	253.254	8	8	9	8	7	8	9	7	7	11	6	8	300.979	259.425	258.458	8.25	7.75	8	4	4	4	0.861935	0.858722	1.00374
PCBD2	pterin-4-alpha-carbinolamine dehydratase 2	245.761	233.394	200.868	303.834	284.257	289.596	32.0296	414.19	278.721	298.181	224.46	320.034	4	3	2	4	3	3	1	5	3	3	2	4	245.964	255.018	280.349	3.25	3	3	4	4	4	1.03681	1.1398	0.909645
TUBB|TUBB4A|TUBB4B|TUBB7P	tubulin; beta-4A chain or beta-4A chain (isoform unknown) or beta-4B chain or beta 7 pseudogene or beta chain or beta chain (isoform unknown)	173.573	180.591	237.571	248.249	308.387	264.656	237.289	205.797	212.253	255.118	168.552	235.792	6	6	8	6	6	8	6	4	4	4	6	6	209.996	254.032	217.929	6.5	6	5	4	4	4	1.2097	1.03778	1.16566
BUB3	mitotic checkpoint protein BUB3	87.3256	28.5331	39.57	33.1709	28.7736	44.2628	903.125	30.2499	45.7816	65.0374	27.3282	29.6635	4	1	2	1	1	1	5	1	2	3	1	1	47.1499	251.603	41.9527	2	2	1.75	4	4	4	5.33623	0.889772	5.9973
DDX6	probable ATP-dependent RNA helicase; DDX6 or DDX6 (isoform unknown)	248.099	267.622	184.412	319.313	238.248	270.533	303.184	190.141	320.716	297.116	233.418	195.846	11	11	9	11	10	10	11	7	12	9	10	7	254.861	250.527	261.774	10.5	9.5	9.5	4	4	4	0.982991	1.02712	0.957034
COPZ1	coatomer subunit; zeta-1 or zeta-1 (isoform unknown)	221.474	227.149	84.8509	262.788	321.718	211.939		213.443	11.4137	188.374	238.28	128.184	4	2	1	2	2	1		1	1	1	3	2	199.065	249.033	141.563	2.25	1.33333	1.75	4	3	4	1.25101	0.711139	1.75917
MCM7	DNA replication licensing factor MCM7	163.355	166.434	170.876	191.552	202.475	164.826	289.444	323.326	160.273	217.258	201.38	182.219	14	16	14	14	15	14	17	22	13	16	13	11	173.054	245.018	190.283	14.5	17	13.25	4	4	4	1.41584	1.09955	1.28765
UBE2D2|UBE2D3	ubiquitin-conjugating enzyme E2; D2 or D2 (isoform unknown) or D3 or D3 (isoform unknown)	179.48	163.207	247.16	208.673	249.825	237.663			118.246	114.242		88.4429	1	1	2	1	1	1			1	1		1	199.63	243.744	106.977	1.25	1	1	4	2	3	1.22098	0.535874	2.27848
YY1	transcriptional repressor protein YY1	154.472	272.072	282.18	358.192	212.412	194.005	309.168	255.881	245.192	103.021	210.671	207.423	3	4	3	5	4	3	4	3	3	3	3	3	266.729	242.867	191.577	3.75	3.5	3	4	4	4	0.910536	0.718244	1.26772
HSPH1	heat shock protein 105; kDa or kDa (isoform unknown)	213.185	123.897	262.432	245.169	186.441	184.01	315.538	284.012	238.999	162.099	215.878	300.429	18	11	18	20	13	15	22	14	18	13	19	22	211.171	242.5	229.352	16.75	16	18	4	4	4	1.14836	1.08609	1.05733
C18orf54	lung adenoma susceptibility protein; 2 or 2 (isoform unknown)		219.76	243.476			242.446								1	1			1							231.618	242.446		1	1		2	1	0	1.04675	0	#DIV/0!
HSPA2|HSPA6|HSPA8	heat; shock-related 70 kDa protein 2 or shock 70 kDa protein 6 or shock cognate 71 kDa protein or shock cognate 71 kDa protein (isoform unknown)	289.006	277.925	356.579	226.654	217.864	311.26	353.478	86.246	272.229	275.79	367.967	239.841	5	5	5	3	3	4	3	3	3	4	4	2	287.541	242.212	288.957	4.5	3.25	3.25	4	4	4	0.842357	1.00492	0.838229
PECR	peroxisomal trans-2-enoyl-CoA reductase	168.492	104.859	61.2092	361.326	105.766	401.178	275.702	184.232	232.826	176.621	132.86		4	4	2	10	4	6	7	5	6	6	4		173.971	241.719	180.769	5	5.5	5.33333	4	4	3	1.38942	1.03907	1.33717
UBA1	ubiquitin-like modifier-activating enzyme; 1 or 1 (isoform unknown)	251.83	360.624	521.751	302.356	331.179	403.579	126.81	104.866	202.803	327.284	158.095	180.853	17	17	18	12	16	21	13	9	13	15	14	15	359.14	241.609	217.259	16	14.75	14.25	4	4	4	0.672741	0.604941	1.11208
SND1	staphylococcal nuclease domain-containing protein 1	276.406	296.927	258.386	335.733	205.237	300.784	198.912	255.107	241.324	301.144	200.956	227.181	18	21	16	20	17	17	11	15	16	17	15	16	291.863	240.01	242.651	18.75	15	16	4	4	4	0.822338	0.831387	0.989115
ENO1|MPB1	promoter binding protein family	522.095	534.216	623.615	526.239	326.444	334.369	210.394	87.8004	331.029	345.421	137.561	280.652	4	4	4	4	2	2	2	1	4	4	3	4	551.541	239.752	273.666	4	1.75	3.75	4	4	4	0.434694	0.496184	0.876075
PRPS1|PRPS1L1|PRPS2	ribose-phosphate pyrophosphokinase; 3 or 1 or 1 (isoform unknown) or 2 or 2 (isoform unknown)	197.733	366.936	228.224	453.479	389.757	401.511	43.2757	121.222	176.546	182.169	316.8	193.388	4	6	4	6	4	6	2	2	4	4	6	2	311.593	238.941	217.226	5	3.5	4	4	4	4	0.766837	0.697145	1.09997
MCM6	DNA replication licensing factor MCM6	183.202	160.907	198.084	209.431	161.062	204.83	275.683	311.373	189.757	241.763	190.081	146.174	16	15	13	14	11	12	17	17	11	17	14	10	187.906	238.237	191.944	14.5	14.25	13	4	4	4	1.26785	1.02149	1.24118
EDARADD|ENO1|MPB1	NOT mergeable descriptions	253.62	226.515	298.875	286.259	368.609	330.41	129.304	124.173	159.418	159.407	137.434		1	1	1	1	1	1	1	1	1	1	1		266.317	238.124	152.086	1	1	1	4	4	3	0.894138	0.571072	1.56572
EEF1B2|EEF1B2P3	; eukaryotic translation elongation factor 1 beta 2 pseudogene 3 or elongation factor 1-beta	63.7108	16.9984		307.289	257.534	14.8198	342.716	337.159	1785.5	1282.65	4064.59	3897.04	2	1		4	1	1	2	1	4	5	7	5	129.333	238.057	2757.45	2.33333	1.25	5.25	3	4	4	1.84066	21.3206	0.0863324
MCM5	DNA replication licensing factor; MCM5 or MCM5 (isoform unknown)	233.356	266.022	256.777	216.273	229.904	177.315	203.556	335.125	297.474	323.072	265.263	200.923	14	16	18	15	14	15	16	17	21	18	17	14	243.107	236.475	271.683	15.75	15.5	17.5	4	4	4	0.972719	1.11754	0.870407
PPP1CA|PPP1CB|PPP1CC	serine\/threonine-protein phosphatase; PP1-alpha catalytic subunit or PP1-alpha catalytic subunit (isoform unknown) or PP1-beta catalytic subunit or PP1-beta catalytic subunit (isoform unknown) or PP1-gamma catalytic subunit or PP1-gamma catalytic subunit (isoform unknown)	230.777	352.775	432.746	459.988	275.476	176.023	357.528	133.732	356.641	515.183	137.386	157.249	6	8	8	9	6	4	10	3	6	12	4	4	369.072	235.69	291.615	7.75	5.75	6.5	4	4	4	0.638602	0.790131	0.808223
LOC401261	uncharacterized LOC401261	30.8099			36.8868				235.652	235.484				1			1				1	1				33.8484	235.652	235.484	1	1	1	2	1	1	6.96199	6.95702	1.00071
ENO1|ENO1B	; enolase alpha, lung-specific or alpha-enolase; c-myc promoter-binding protein-1 or alpha-enolase; c-myc promoter-binding protein-1 (isoform unknown)	342.656	367.47	460.298	472.969	245.828	547.77	70.4925	65.945	215.453	219.898	179.972	176.613	1	1	1	1	1	1	1	1	1	1	1	1	410.848	232.509	197.984	1	1	1	4	4	4	0.565924	0.481891	1.17438
RPL23	60S ribosomal protein L23	136.922	85.6695	55.2655	53.5113	125.778	665.448	59.2505	74.9871	116.789	208.762	88.9906	161.091	2	2	1	1	2	3	1	1	1	3	1	2	82.842	231.366	143.908	1.5	1.75	1.75	4	4	4	2.79286	1.73714	1.60773
YARS2	tyrosine--tRNA ligase, mitochondrial	173.861	246.269	322.826	189.027	232.957	264.695	256.928	169.767	281.464	231.673	205.309	173.845	6	7	10	6	5	6	6	5	8	6	7	5	232.996	231.087	223.073	7.25	5.5	6.5	4	4	4	0.991807	0.957411	1.03593
HDAC6	histone deacetylase 6	275.217	225.207	173.436	222.922	175.403	176.417	276.275	295.417	300.991	291.677	260.651	263.125	8	9	7	12	6	6	6	7	9	9	7	9	224.196	230.878	279.111	9	6.25	8.5	4	4	4	1.02981	1.24494	0.827191
RPSA|RPSAP58	; ribosomal protein SA pseudogene 58 or 40S ribosomal protein SA or 40S ribosomal protein SA (isoform unknown)	164.024	130.003			229.503								1	1			1								147.013	229.503		1	1		2	1	0	1.5611	0	#DIV/0!
TUBB4A|TUBB4B|TUBB7P|TUBB8	tubulin; beta-4A chain or beta-4A chain (isoform unknown) or beta-4B chain or beta 7 pseudogene or beta-8 chain	197.133	184.716	159.035	35.1794	253.579	270.368	191.812	201.392	222.724	151.485	212.201	433.052	2	2	2	1	2	2	1	2	2	2	2	4	144.016	229.288	254.866	1.75	1.75	2.5	4	4	4	1.5921	1.76971	0.899642
PRPSAP1	phosphoribosyl pyrophosphate synthase-associated protein 1	291.851	268.199	288.264	323.527	201.515	183.67	283.701	244.657	198.461	250.623	183.473	133.108	12	12	8	10	10	10	9	8	7	7	10	5	292.96	228.386	191.416	10.5	9.25	7.25	4	4	4	0.779579	0.653387	1.19314
PTMS	parathymosin					228.24												1									228.24			1		0	1	0	#DIV/0!	#DIV/0!	#DIV/0!
YWHAG	14-3-3 protein gamma	164.629	208.26	266.244	249.529	294.807	209.248	274.266	134.342	245.405	213.579	88.7287	214.359	3	4	5	4	5	4	4	3	4	4	3	5	222.165	228.166	190.518	4	4	4	4	4	4	1.02701	0.85755	1.19761
ATP5J	ATP synthase-coupling factor 6; mitochondrial or mitochondrial (isoform unknown)	64.9455	309.555	149.424		196.963		319.105	159.455	193.02	106.826	153.367	200.55	2	4	1		3		3	3	4	3	2	3	174.641	225.174	163.44	2.33333	3	3	3	3	4	1.28935	0.935863	1.37771
ATP5I	ATP synthase subunit e, mitochondrial	187.475	190.492	287.602	293.232	244.216	235.074	196.761	220.993	239.529	244.093	155.838		1	1	2	2	1	1	1	1	1	1	1		239.7	224.261	213.153	1.5	1	1	4	4	3	0.935589	0.889248	1.05211
PTS	6-pyruvoyl tetrahydrobiopterin synthase	25.4488		279.079					222.126					1		1					1					152.264	222.126		1	1		2	1	0	1.45882	0	#DIV/0!
RPSA|RPSAP15|RPSAP47	; ribosomal protein SA pseudogene 15 or ribosomal protein SA pseudogene 47 or 40S ribosomal protein SA or 40S ribosomal protein SA (isoform unknown)	220.602	204.748	237.105	212.547	266.189	254.378	179.985	187.126	143.434	193.681	142.924	131.678	4	3	3	3	3	3	3	3	2	3	3	2	218.75	221.919	152.929	3.25	3	2.5	4	4	4	1.01449	0.699104	1.45113
HSP90AB4P	heat shock protein 90 alpha family class B member 4, pseudogene	374.567	142.33	427.226	162.802	132.884	143.658	173.181	437.32	443.884	139.741	374.839	362.563	6	2	6	2	2	2	4	4	4	2	4	4	276.731	221.76	330.257	4	3	3.5	4	4	4	0.801356	1.19342	0.671479
EIF4A2	eukaryotic initiation factor 4A-II						221.618			34.1847									6			3					221.618	34.1847		6	3	0	1	1	#DIV/0!	#DIV/0!	6.48295
WARS	tryptophan--tRNA ligase; cytoplasmic or cytoplasmic (isoform unknown)	213.41	149.814	218.402	269.459	146.64	436.812	135.885	163.243	137.85	197.8	165.354	198.65	10	5	9	10	7	10	5	6	6	7	8	7	212.771	220.645	174.913	8.5	7	7	4	4	4	1.03701	0.822073	1.26145
BOLA2|BOLA2-SMG1P6|BOLA2B	; BOLA2-SMG1P6 protein or BOLA2-SMG1P6 protein (isoform unknown) or bolA-like protein 2 or bolA-like protein 2	262.652	245.61		288.367		207.105	212.017	242.813	165.995	210.79	150.726	162.682	2	3		2		3	2	3	1	2	3	1	265.543	220.645	172.548	2.33333	2.66667	1.75	3	3	4	0.830919	0.649793	1.27874
ANP32A|ANP32C|ANP32D	acidic leucine-rich nuclear phosphoprotein 32 family member; A or C or D	162.812	159.392	215.181	216.638	285.174	270.581	105.089				127.001		1	1	1	1	1	1	1				1		188.506	220.281	127.001	1	1	1	4	3	1	1.16857	0.673723	1.73449
MCFD2	multiple coagulation factor deficiency protein; 2 or 2 (isoform unknown)						220.02												2								220.02			2		0	1	0	#DIV/0!	#DIV/0!	#DIV/0!
TACO1	translational activator of cytochrome c oxidase 1	249.168	257.969	375.277	297.588	257.813	286.657	171.318	163.201	281.469	167.816	92.5847	128.482	6	7	7	9	7	7	4	4	7	4	3	4	295	219.747	167.588	7.25	5.5	4.5	4	4	4	0.744905	0.568095	1.31123
PI4K2A	phosphatidylinositol 4-kinase type 2-alpha					197.176	180.66	225.774	272.897									8	8	9	12						219.127			9.25		0	4	0	#DIV/0!	#DIV/0!	#DIV/0!
AHCY	; adenosylhomocysteinase or adenosylhomocysteinase (isoform unknown)	111.777	194.606	334.606	221.299	261.192	252.782	136.984	222.771	272.852	250.062	214.538	196.075	3	5	5	5	4	4	3	4	7	5	5	4	215.572	218.432	233.382	4.5	3.75	5.25	4	4	4	1.01327	1.08261	0.935945
HSPE1	10 kDa heat shock protein, mitochondrial	262.237	551.313	477.018	692.661	90.8254	469.378	160.112	152.126	204.33	219.841	110.771	335.789	1	3	3	2	1	3	1	1	2	1	1	2	495.807	218.11	217.683	2.25	1.5	1.5	4	4	4	0.439909	0.439047	1.00196
FLJ35371|TPM3	tropomyosin family	250.046	230.548	207.886	255.238	203.074	268.177	210.835	186.141	132.149	163.495	223.064	243.758	6	7	3	4	5	7	5	4	3	5	4	4	235.929	217.057	190.616	5	5.25	4	4	4	4	0.920007	0.807938	1.13871
UBAP2L	ubiquitin-associated protein; 2-like or 2-like (isoform unknown)	93.3748	123.471	104.183	185.92	218.877	219.471	251.067	177.958	128.394	149.171	168.145	197.134	7	6	5	7	8	7	7	4	5	5	5	6	126.737	216.843	160.711	6.25	6.5	5.25	4	4	4	1.71097	1.26806	1.34928
PEBP1	phosphatidylethanolamine-binding protein 1	175.177	214.523		208.395	184.387	247.268					48.8941	51.9405	2	3		5	4	2					1	1	199.365	215.828	50.4173	3.33333	3	1	3	2	2	1.08258	0.25289	4.28082
STMN1|STMN2	; stathmin or stathmin (isoform unknown) or stathmin-2 or stathmin-2 (isoform unknown)	102.672	95.96	129.183	235.572	297.558	134.014			67.5648	61.8541	53.4873	47.0604	1	1	1	2	2	1			1	1	1	1	140.847	215.786	57.4917	1.25	1.5	1	4	2	4	1.53206	0.408186	3.75334
ZIC2	zinc finger protein ZIC 2	186.283	176.19	204.443	197.674		214.515							2	1	1	1		2							191.148	214.515		1.25	2		4	1	0	1.12225	0	#DIV/0!
NFATC4	nuclear factor of activated T-cells, cytoplasmic; 4 or 4 (isoform unknown)					164.699	154.775	229.756	308.533	325.424	283.896	275.635	207.927					9	11	11	13	14	14	14	10		214.441	273.22		11	13	0	4	4	#DIV/0!	#DIV/0!	0.784864
COPS8	COP9 signalosome complex subunit; 8 or 8 (isoform unknown)	110.685	138.201	202.248	134.548	196.713	149.311	274.426	233.785	110.339	305.453	295.827	347.446	1	2	2	1	2	2	2	2	2	3	3	5	146.421	213.559	264.767	1.5	2	3.25	4	4	4	1.45853	1.80826	0.806594
COX5B	cytochrome c oxidase subunit 5B, mitochondrial	158.091	191.394	264.056	230.25	227.766	231.106		177.643	130.274	205.332	162.7	223.11	2	4	3	3	3	3		3	2	3	3	3	210.948	212.172	180.354	3	3	2.75	4	3	4	1.0058	0.854968	1.17642
TUBB|TUBB4A|TUBB4B	tubulin; beta-4A chain or beta-4A chain (isoform unknown) or beta-4B chain or beta chain or beta chain (isoform unknown)	119.928	385.596	478.078	524.009	155.655	165.825	134.316	391.062	170.078	467.278	477.486	651.718	2	4	4	6	2	2	2	4	2	4	4	3	376.903	211.715	441.64	4	2.5	3.25	4	4	4	0.561723	1.17176	0.479383
C14orf166	UPF0568 protein C14orf166					211.03							132.591					1							1		211.03	132.591		1	1	0	1	1	#DIV/0!	#DIV/0!	1.59158
TUBB|TUBB2A|TUBB2B|TUBB3|TUBB4B	tubulin; beta-2A chain or beta-2A chain (isoform unknown) or beta-2B chain or beta-3 chain or beta-3 chain (isoform unknown) or beta-4B chain or beta chain or beta chain (isoform unknown)	79.8919	68.1762	80.8591	90.6134	464.003	100.822	105.11	174.11	168.681	188.87	292.558	115.357	2	2	2	2	6	2	8	3	4	4	6	6	79.8852	211.011	191.366	2	4.75	5	4	4	4	2.64143	2.39552	1.10266
PSMB1	proteasome subunit beta type-1	84.1429	197.122	197.955	166.996	231.353	125.981	219.4	267.198	300.499	251.072	289.14	171.143	3	5	5	5	4	4	4	7	6	7	7	4	161.554	210.983	252.963	4.5	4.75	6	4	4	4	1.30596	1.56581	0.834046
AK2	adenylate kinase 2; mitochondrial or mitochondrial (isoform unknown)	119.092	143.789	177.005	277.444	342.062	249.569	41.2936		77.0448	60.5396	41.3327	56.9887	4	6	4	6	8	5	2		3	3	2	2	179.332	210.975	58.9765	5	5	2.5	4	3	4	1.17644	0.328867	3.57727
ARCN1	coatomer subunit; delta or delta (isoform unknown)	158.012	151.107	244.177	148.446	266.905	196.135	214.624	162.981	225.463	260.052	188.736	133.948	8	6	9	7	9	6	7	5	8	9	7	5	175.436	210.161	202.05	7.5	6.75	7.25	4	4	4	1.19794	1.15171	1.04014
RPS17|RPS17P16	; ribosomal protein S17 pseudogene 16 or 40S ribosomal protein S17	55.4246	216.016	175.545	172.734	279.18	238.681	163.43	158.085	174.462	219.898	185.263	151.086	1	3	2	3	3	3	2	2	3	3	3	2	154.93	209.844	182.677	2.25	2.5	2.75	4	4	4	1.35445	1.1791	1.14872
MAPRE1	microtubule-associated protein RP\/EB family member 1	77.0742	72.6636	127.124	214.032	288.413	261.738	74.8852		136.966	63.5267	121.082	35.3034	2	2	3	5	5	4	2		3	2	3	1	122.723	208.345	89.2193	3	3.66667	2.25	4	3	4	1.69768	0.726995	2.3352
OSIL|SQSTM1	NOT mergeable descriptions					169.662	252.5	225.756	184.892									4	3	7	6						208.203			5		0	4	0	#DIV/0!	#DIV/0!	#DIV/0!
UBE2N|UBE2NL	; putative ubiquitin-conjugating enzyme E2 N-like or ubiquitin-conjugating enzyme E2 N	155.679	55.1294	176.949	108.754		207.716				49.0537			2	1	2	1		2				1			124.128	207.716	49.0537	1.5	2	1	4	1	1	1.67341	0.395187	4.23447
MAPK8IP3|SPAG9	C-Jun amino terminal kinase interacting protein family				1.73587	231.171	1.61974	384.364									1	2	1	2						1.73587	205.718		1	1.66667		1	3	0	118.51	0	#DIV/0!
ANP32B|LOC647020	NOT mergeable descriptions	120.223	117.698	158.893	159.969	210.577	199.801							1	1	1	1	1	1							139.196	205.189		1	1		4	2	0	1.4741	0	#DIV/0!
ETF1	eukaryotic peptide chain release factor subunit 1	91.7255	129.038	93.3801	98.5439	235.167	296.648	178.975	104.523	491.954	344.336	496.719	439.253	5	8	5	5	8	12	7	4	12	11	14	13	103.172	203.828	443.065	5.75	7.75	12.5	4	4	4	1.97562	4.29444	0.460041
TBC1D2B	TBC1 domain family member; 2B or 2B (isoform unknown)					168.191	158.941	223.249	259.591									12	10	14	14						202.493			12.5		0	4	0	#DIV/0!	#DIV/0!	#DIV/0!
COPE	coatomer subunit; epsilon or epsilon (isoform unknown)	156.34	102.113	118.867	241.861	81.3482	188.352	235.606	303.911	249.203	196.063	76.5554	204.204	4	1	1	4	2	4	2	5	5	4	2	3	154.795	202.304	181.506	2.5	3.25	3.5	4	4	4	1.30691	1.17256	1.11459
TEX30	testis-expressed protein 30; testis-expressed sequence 30; protein or protein (isoform unknown)	196.849	191.602	190.334	265.356	174.624	204.872	202.193	227.106	168.679	218.211	141.276	146.957	4	5	4	6	4	3	5	4	3	4	4	4	211.035	202.199	168.781	4.75	4	3.75	4	4	4	0.958128	0.799775	1.198
PARK7	protein DJ-1; protein deglycase DJ-1	299.314	188.215	257.506	418.748	392.15	293.778	45.8013	76.9097	67.526	97.5333		84.3046	7	4	5	8	8	6	1	2	1	3		2	290.946	202.16	83.1213	6	4.25	2	4	4	3	0.694836	0.285693	2.4321
COX7C	cytochrome c oxidase subunit 7C, mitochondrial		158.295			187.1	226.419	208.368	185.042	205.594	194.782	167.944	168.145		1			2	1	2	1	1	1	1	1	158.295	201.732	184.116	1	1.5	1	1	4	4	1.27441	1.16312	1.09568
RACK1	receptor of activated protein C kinase 1	174.87	305.857	232.219	340.933	266.473	405.737	68.422	61.9112	173.329	179.058	48.7605	98.2315	4	6	6	7	5	5	2	2	3	3	2	2	263.47	200.636	124.845	5.75	3.5	2.5	4	4	4	0.761514	0.473849	1.60708
PYCR2	pyrroline-5-carboxylate reductase; 2 or 2 (isoform unknown)	152.045	254.496	163.595	196.966	173.585	144.883	211.55	270.89	267.687	367.428	415.935	179.378	4	4	4	4	4	3	4	3	5	5	7	3	191.776	200.227	307.607	4	3.5	5	4	4	4	1.04407	1.60399	0.650919
CDK1|CDK12|CDK13|CDK14|CDK15|CDK16|CDK17|CDK18|CDK2|CDK3|CDK4|CDK5|CDK6|CDK9	; cyclin-dependent kinase 12 or cyclin-dependent kinase 12 (isoform unknown) or cyclin-dependent kinase 13 or cyclin-dependent kinase 13 (isoform unknown) or cyclin-dependent kinase 14 or cyclin-dependent kinase 14 (isoform unknown) or cyclin-dependent kinase 15 or cyclin-dependent kinase 15 (isoform unknown) or cyclin-dependent kinase 16 or cyclin-dependent kinase 16 (isoform unknown) or cyclin-…	252.968		265.43	168.33	239.578	252.794	84.0701	219.505	293.704	209.082	176.699	116.333	3		3	2	3	3	2	3	4	3	3	2	228.91	198.987	198.954	2.66667	2.75	3	3	4	4	0.869281	0.869139	1.00016
LOC51624|SERBP1	NOT mergeable descriptions	272.291	210.441	226.168	279.597	180.146	200.96	183.306	222.009	149.965	188.35	97.3822	186.742	8	6	7	8	5	6	8	7	6	8	5	6	247.124	196.605	155.61	7.25	6.5	6.25	4	4	4	0.795573	0.629683	1.26345
PSMA6	proteasome subunit alpha; type-6 or type-6 (isoform unknown)	146.21	191.194	361.64	178.728	145.73	231.537	186.946	220.485	237.017	404.407	146.068	377.556	4	4	5	2	4	4	4	4	3	7	3	7	219.443	196.174	291.262	3.75	4	5	4	4	4	0.893966	1.32728	0.673532
PHB	; prohibitin or prohibitin (isoform unknown)	114.142	89.2358	51.6781	53.3179	73.4706	651.458	48.0058	11.4572	53.2898	57.7283	41.4244	45.4751	3	2	1	1	2	4	1	1	1	2	1	1	77.0934	196.098	49.4794	1.75	2	1.25	4	4	4	2.54364	0.641811	3.96322
C17orf75	protein; Njmu-R1 or Njmu-R1 (isoform unknown)					157.958	152.248	225.495	244.089	4.84			2.33976					5	5	6	7	1			1		194.948	3.58988		5.75	1	0	4	2	#DIV/0!	#DIV/0!	54.3048
SPATA21	spermatogenesis-associated protein 21			180.519			194.858					82.6708	83.2729			1			1					1	1	180.519	194.858	82.9719	1	1	1	1	1	2	1.07943	0.459628	2.34848
MYL12A|MYL12B|MYL9	myosin regulatory light; chain 12A or chain 12A (isoform unknown) or chain 12B or polypeptide 9 or polypeptide 9 (isoform unknown)	70.4072	44.8349	172.817	130.002	85.5394	143.115	259.986	288.936	89.3685	242.54	258.378	90.2044	1	1	3	2	1	2	4	3	1	2	3	1	104.515	194.394	170.123	1.75	2.5	1.75	4	4	4	1.85996	1.62773	1.14267
CSNK1E|LOC400927-CSNK1E	casein kinase I isoform epsilon family	224.05	190.247	141.297	110.963	170.18	193.468	218.137	194.429	342.03	157.109	317.11	322.979	8	6	7	5	5	4	5	4	7	4	8	8	166.639	194.054	284.807	6.5	4.5	6.75	4	4	4	1.16451	1.70912	0.681351
RUVBL2	ruvB-like; 2 or 2 (isoform unknown)	124.566	144.211	253.517	156.667	271.778	165.475	94.0541	244.616	196.965	181.464	195.14	163.076	6	7	11	6	11	7	4	8	9	8	9	8	169.74	193.981	184.161	7.5	7.5	8.5	4	4	4	1.14281	1.08496	1.05332
MTMR12	myotubularin-related protein; 12 or 12 (isoform unknown)	4.93863				5.31418	283.208	287.665					295.387	1				1	2	2					2	4.93863	192.062	295.387	1	1.66667	2	1	3	1	38.8898	59.8114	0.650207
ELOC	elongin-C; transcription elongation factor B polypeptide 1	166.291		161.506	175.476	222.41	167.93	173.704	201.114				101.868	2		1	1	2	2	2	2				1	167.758	191.289	101.868	1.33333	2	1	3	4	1	1.14027	0.607233	1.87782
LRRC9	leucine rich repeat containing 9								191.056												1						191.056			1		0	1	0	#DIV/0!	#DIV/0!	#DIV/0!
RPS5	40S ribosomal protein S5	122.186	171.052	150.953	101.379	268.47	257.598	126.21	110.231	178.196	64.7421	104.534	123.221	2	2	2	2	2	3	1	2	2	1	1	2	136.392	190.627	117.673	2	2	1.5	4	4	4	1.39764	0.862756	1.61997
ATIC	bifunctional purine biosynthesis protein; PURH or PURH (isoform unknown)	63.37	44.5171	635.855	707.267	139.298	115.965	490.809	7.92566	37.3157	28.2986	12.8131		4	4	6	8	8	8	2	1	4	3	2		362.752	188.499	26.1425	5.5	4.75	3	4	4	3	0.519637	0.0720671	7.21046
TUBB|TUBB2A|TUBB2B|TUBB4A|TUBB4B	tubulin; beta-2A chain or beta-2A chain (isoform unknown) or beta-2B chain or beta-4A chain or beta-4A chain (isoform unknown) or beta-4B chain or beta chain or beta chain (isoform unknown)	129.711	168.817	135.47	214.568	198.298	209.625	179.688	164.675	188.132	154.454	167.088	185.327	4	6	6	6	6	10	8	6	6	6	6	12	162.142	188.071	173.75	5.5	7.5	7.5	4	4	4	1.15992	1.0716	1.08242
HSPA1A|HSPA1B|HSPA1L|HSPA6|HSPA7	heat shock; 70 kDa protein 1A or 70 kDa protein 1B or 70 kDa protein 1-like or 70 kDa protein 6 or protein family A (Hsp70) member 7	167.816	160.492	180.37	175.215	107.492	161.305	146.855	335.807	108.97	152.192	110.499	115.279	3	3	3	3	3	4	3	6	3	3	3	3	170.973	187.865	121.735	3	4	3	4	4	4	1.0988	0.712012	1.54323
PCBP1|PCBP2	poly(rC) -binding protein; 1 or 2 or 2 (isoform unknown)	148.945	154.492		199.296	235.49		137.912		141.756		109.522	106.615	2	2		4	2		2		2		2	2	167.578	186.701	119.298	2.66667	2	2	3	2	3	1.11412	0.711894	1.565
TAGLN2	; transgelin-2 or transgelin-2 (isoform unknown)	96.8016	182.782	220.067	281.02	239.324	295.392		24.7691			41.7731	38.4688	5	4	4	4	4	6		1			2	1	195.168	186.495	40.1209	4.25	3.66667	1.5	4	3	2	0.955564	0.205572	4.64833
YARS	tyrosine--tRNA ligase; cytoplasmic or cytoplasmic (isoform unknown)	244.267	339.842	312.193	193.416	228.236	234.643	186.962	89.9195	234.18	266.378	178.396	282.843	12	13	14	8	9	11	9	6	11	12	8	9	272.43	184.94	240.449	11.75	8.75	10	4	4	4	0.678855	0.882611	0.769144
MAP4K4|MINK1|TNIK	NOT mergeable descriptions	149.034	147.511	176.639	175.948	175.97	169.739	195.982	196.823	191.033	200.144	180.285	193.521	1	1	2	2	2	1	2	1	2	2	2	2	162.283	184.628	191.246	1.5	1.5	2	4	4	4	1.13769	1.17847	0.965399
TUBA1B|TUBA4A	tubulin; alpha-1B chain or alpha-4A chain or alpha-4A chain (isoform unknown)	50.7862	137.636	162	65.1911	180.325		169.882	201.842	169.206	163.014	171.748	153.531	1	1	3	1	3		1	3	2	3	3	2	103.903	184.017	164.375	1.5	2.33333	2.5	4	3	4	1.77104	1.582	1.11949
SSBP1	single-stranded DNA-binding protein, mitochondrial	179.332	213.097	284.802	288.834	190.151	338.229	150.151	56.5499	103.078	129.761	70.3887	18.6549	3	4	4	5	4	4	3	1	2	3	2	1	241.516	183.77	80.4706	4	3	2	4	4	4	0.760902	0.333189	2.28369
TKT	; transketolase or transketolase (isoform unknown)	150.185	194.769	318.184	295.731	333.553	208.632	104.407	85.6748	75.1775	114.696	68.455	31.7609	9	7	13	10	9	10	5	3	4	7	5	2	239.717	183.067	72.5224	9.75	6.75	4.5	4	4	4	0.763677	0.302533	2.52428
NEDD8|NEDD8-MDP1	; NEDD8-MDP1 protein or NEDD8	125.528	59.278	70.7056	64.5719	187.086	179.011			35.5996				2	1	1	1	2	2			1				80.0208	183.049	35.5996	1.25	2	1	4	2	1	2.28751	0.444879	5.14188
YY1|ZFP42	NOT mergeable descriptions	121.722	275.961	379.174	289.692	135.009	125.021	338.612	131.525	126.695	134.086	97.8784	93.9268	1	3	3	3	1	1	2	1	1	1	1	1	266.637	182.542	113.146	2.5	1.25	1	4	4	4	0.684607	0.424346	1.61332
RPRD1A	regulation of nuclear pre-mRNA domain-containing protein; 1A or 1A (isoform unknown)	172.295	157.6	215.278	276.466	187.939	202.834	225.409	106.507	222.931	212.106	181.2	215.138	5	5	6	7	7	4	6	3	7	5	5	7	205.41	180.672	207.844	5.75	5	6	4	4	4	0.87957	1.01185	0.86927
EEF1D|EEF1DP1|FLJ20897	elongation factor 1 family	214.928	190.57	237.661	223.011	207.376	249.081	122.634	142.896	3608.15	1820.95	1490.73	1480.73	2	2	2	2	3	2	2	2	21	17	13	11	216.543	180.497	2100.14	2	2.25	15.5	4	4	4	0.83354	9.69851	0.0859451
RPL38	60S ribosomal protein L38	100.993	102.748		133.342	224.189	195.402	153.446	148.325	132.468		109.796		1	1		1	1	1	1	1	1		1		112.361	180.34	121.132	1	1	1	3	4	2	1.60501	1.07807	1.48879
GOT2	aspartate aminotransferase; mitochondrial or mitochondrial (isoform unknown)	149.975	213.486	230.312	141.561	303.795	309.846	62.4843	45.1559	42.6722	23.4191	33.5406	25.1774	5	7	7	6	8	8	3	2	2	1	2	2	183.834	180.32	31.2024	6.25	5.25	1.75	4	4	4	0.980887	0.169731	5.77906
MYL6|MYL6B	myosin light; chain 6B or polypeptide 6 or polypeptide 6 (isoform unknown)	147.408	139.953	156.913	170.071	188.264	205.328	155.671	171.2	144.375	201.82	165.535	167.965	1	1	1	1	2	2	1	1	1	2	2	2	153.587	180.116	169.924	1	1.5	1.75	4	4	4	1.17273	1.10637	1.05998
MDH1	malate dehydrogenase, cytoplasmic; malate; dehydrogenase or dehydrogenase, (isoform unknown)	142.789	220.153	288.282	282.488	343.7	295.471	40.2512	39.686	102.114	93.638	65.244	62.556	5	8	7	8	9	8	3	2	5	4	5	4	233.428	179.777	80.888	7	5.5	4.5	4	4	4	0.770161	0.346522	2.22255
LDHA|LDHAL6A|LDHB|LDHC	L-lactate dehydrogenase; A-like 6A or A-like 6A (isoform unknown) or A chain or A chain (isoform unknown) or B chain or C chain	161.834	148.494	207.971	219.745	249.326	231.225	113.063	125.023	142.791	152.634	135.418	137.305	2	2	2	2	2	2	2	2	2	2	2	2	184.511	179.659	142.037	2	2	2	4	4	4	0.973706	0.769803	1.26488
MAPRE2	microtubule-associated protein RP\/EB family member; 2 or 2 (isoform unknown)	196.88	216.501	108.157	216.552	197.015	199.819	201.205	119.339	103.917	123.301	126.059	161.773	5	5	4	5	4	5	3	4	2	3	2	4	184.522	179.344	128.762	4.75	4	2.75	4	4	4	0.971939	0.697814	1.39283
ATP5H|ATP5HP3	ATP; synthase, H\+ transporting, mitochondrial Fo complex subunit D or synthase subunit d, mitochondrial or synthase subunit d, mitochondrial (isoform unknown)	137.352	136.812	175.978	165.938			178.24	175.598	191.599	176.941	78.8036		1	1	1	1			1	1	1	1	1		154.02	176.919	149.115	1	1	1	4	2	3	1.14867	0.968152	1.18646
NME1|NME1-NME2	; NME1-NME2 protein or nucleoside diphosphate kinase A or nucleoside diphosphate kinase A (isoform unknown)	363.957	187.097	245.007		273.621		129.467	125.09	137.583			116.181	2	1	1		1		1	1	1			1	265.354	176.059	126.882	1.33333	1	1	3	3	2	0.663487	0.478161	1.38758
BRCC3	lys-63-specific deubiquitinase; BRCC36 or BRCC36 (isoform unknown)	20.912	17.2061	4.35154	27.4082	97.0609	138.14	314.045	152.573	5.58908	23.3293		157.911	1	1	1	1	4	4	5	4	1	1		3	17.4695	175.455	62.2765	1	4.25	1.66667	4	4	3	10.0435	3.56488	2.81735
CSNK1E	casein kinase I isoform epsilon					90.3554	235.648	135.369	239.651		201.104							5	5	4	4		5				175.256	201.104		4.5	5	0	4	1	#DIV/0!	#DIV/0!	0.871468
NCOA7	nuclear receptor coactivator; 7 or 7 (isoform unknown)					147.527	152.467	201.929	197.072									12	13	17	14						174.749			14		0	4	0	#DIV/0!	#DIV/0!	#DIV/0!
GANAB	neutral alpha-glucosidase AB	135.73	120.543	145.479	169.588	165.008	163.399	169.369	195.765	181.344	130.483	215.256	228.09	5	5	5	7	5	5	6	7	5	4	7	10	142.835	173.385	188.793	5.5	5.75	6.5	4	4	4	1.21388	1.32176	0.918385
GPI	glucose-6-phosphate; isomerase or isomerase (isoform unknown)	263.21	284.601	351.005	248.355	306.459	288.184	39.6458	56.6376	133.153	242.819	138.125	86.1674	6	8	7	6	6	7	3	3	4	6	5	3	286.793	172.732	150.066	6.75	4.75	4.5	4	4	4	0.602287	0.523256	1.15104
DNAJA1	dnaJ homolog subfamily A member; 1 or 1 (isoform unknown)	101.116	72.5097	116.434	147.235	169.572	146.131	198.329	173.045	186.166	219.631	175.447	166.2	8	6	8	8	8	7	9	10	8	9	8	9	109.324	171.769	186.861	7.5	8.5	8.5	4	4	4	1.5712	1.70925	0.919236
YWHAH	14-3-3 protein eta	137.17	113.929	235.807	209.411	222.344	221.277	146.126	96.1389	72.4293	78.702	82.6793	105.218	2	2	4	4	4	4	4	3	2	2	2	4	174.079	171.472	84.7572	3	3.75	2.5	4	4	4	0.98502	0.486888	2.02309
DNAJC8	dnaJ homolog subfamily C member 8	170.193	176.682	287.737	213.478	154.729	272.634	130.924	126.13	190.069	215.161	27.9442	136.341	5	4	6	4	4	5	3	4	5	6	1	6	212.022	171.104	142.379	4.75	4	4.5	4	4	4	0.807011	0.671527	1.20175
BTF3	transcription factor; BTF3 or BTF3 (isoform unknown)	260.598	263.711	332.152	325.714	264.5	323.072	32.1991	63.6142	119.594	111.953	73.2236	47.4237	5	5	6	6	4	4	1	1	3	3	1	3	295.544	170.846	88.0485	5.5	2.5	2.5	4	4	4	0.578075	0.29792	1.94037
NIPSNAP2	protein NipSnap homolog; 2 or 2 (isoform unknown)					147.608	162.084	201.627										1	1	2							170.44			1.33333		0	3	0	#DIV/0!	#DIV/0!	#DIV/0!
SMAD1|SMAD2|SMAD3|SMAD5|SMAD9	mothers against decapentaplegic homolog; 1 or 2 or 2 (isoform unknown) or 3 or 3 (isoform unknown) or 5 or 9 or 9 (isoform unknown)	196.718	137.274	223.303	156.116		144.83	244.923	120.507		233.278		200.417	3	4	3	2		2	3	3		3		3	178.353	170.087	216.848	3	2.66667	3	4	3	2	0.953654	1.21584	0.784361
RAB7A	ras-related protein Rab-7a	74.6778	142.899	145.095	188.393	237.909	217.275		51.7619	151.526	133.296	40.489	66.6827	2	4	2	3	5	4		1	4	3	1	2	137.766	168.982	97.9983	2.75	3.33333	2.5	4	3	4	1.22659	0.711338	1.72434
ELOB|ELOBP2	; elongin B pseudogene 2 or elongin-B or elongin-B (isoform unknown)				173.781	166.842	179.637	159.852		146.098	126.682		122.454				1	1	1	1		1	1		1	173.781	168.777	131.745	1	1	1	1	3	3	0.971204	0.758108	1.28109
PDIA3	protein disulfide-isomerase A3	130.809	31.7598	50.7226	118.355	171.584	106.829	206.406	188.87	92.7431	60.9721	36.361	35.3713	7	1	3	3	6	4	3	1	4	3	2	3	82.9115	168.422	56.3619	3.5	3.5	3	4	4	4	2.03135	0.679784	2.98823
AHCYL1|AHCYL2	; S-adenosylhomocysteine hydrolase-like protein 1; or S-adenosylhomocysteine hydrolase-like protein 1; (isoform unknown) or adenosylhomocysteinase 3 or adenosylhomocysteinase 3 (isoform unknown)	25.27		75.111	19.1638	225.983	135.649	55.7651	254.623	221.037	188.77	223.063	164.036	2		1	1	7	5	2	8	5	5	7	5	39.8483	168.005	199.226	1.33333	5.5	5.5	3	4	4	4.21612	4.99962	0.843287
PRKCSH	glucosidase 2 subunit; beta or beta (isoform unknown)	128.308	136.104	163.352	115.184	147.02	118.931	210.845	192.957	118.945	227.696	178.65	126.027	3	4	4	2	4	3	4	4	3	5	4	3	135.737	167.438	162.829	3.25	3.75	3.75	4	4	4	1.23355	1.19959	1.0283
CSE1L	; exportin-2 or exportin-2 (isoform unknown)	121.953	106.572	69.4361	124.55	154.752	188.027	185.62	141.25	139.369	128.948	187.077	146.002	8	6	5	6	10	8	9	8	8	4	11	7	105.628	167.412	150.349	6.25	8.75	7.5	4	4	4	1.58492	1.42338	1.11349
IRGM	immunity-related GTPase family M protein								165.269												1						165.269			1		0	1	0	#DIV/0!	#DIV/0!	#DIV/0!
PUF60	poly(U) -binding-splicing factor; PUF60 or PUF60 (isoform unknown)	143.573	112.371	195.827	197.467	160.456	166.249	172.645	160.61	144.875	251.027	190.145	192.359	7	6	8	7	7	8	7	7	6	10	8	8	162.309	164.99	194.602	7	7.25	8	4	4	4	1.01652	1.19895	0.847836
ACTB|ACTBL2|ACTG1	; beta-actin-like protein 2 or actin, cytoplasmic 1 or actin, cytoplasmic 2	85.444	86.6572	188.279	96.7646	99.3767	229.546				75.3205			2	2	2	2	2	4				2			114.286	164.461	75.3205	2	3	2	4	2	1	1.43903	0.659051	2.18349
RPL11	60S ribosomal protein; L11 or L11 (isoform unknown)	57.1292	197.58					264.718	63.1465	169.892	954.479	173.672	251.002	1	2					2	1	1	2	2	3	127.355	163.932	387.261	1.5	1.5	2	2	2	4	1.28721	3.04081	0.423311
PSAT1	phosphoserine; aminotransferase or aminotransferase (isoform unknown)	178.728	62.6144	167.382	166.092	139.815	187.892			38.9604	12.358	47.3168		7	2	6	5	4	6			2	1	2		143.704	163.854	32.8784	5	5	1.66667	4	2	3	1.14021	0.228792	4.98362
UCHL1	ubiquitin carboxyl-terminal hydrolase isozyme L1	194.231	187.999	206.108	250.258	146.053	181.162				79.2107		64.204	5	6	7	5	2	4				3		3	209.649	163.608	71.7073	5.75	3	3	4	2	2	0.780389	0.342035	2.2816
COX6C	cytochrome c oxidase subunit 6C		126.327	171.557	157.577	163.817	127.299	175.528	186.485	146.484	161.962	140.653	128.338		1	1	1	1	1	1	1	1	1	1	1	151.82	163.283	144.359	1	1	1	3	4	4	1.0755	0.950858	1.13108
HNRNPA2B1	heterogeneous nuclear ribonucleoproteins; A2\/B1 or A2\/B1 (isoform unknown)	136.712	167.328	192.642	171.043	168.753	221.687	125.006	136.523	93.6358	151.762	94.6071	51.1807	3	4	4	5	3	5	4	3	2	4	2	2	166.931	162.992	97.7963	4	3.75	2.5	4	4	4	0.976404	0.585847	1.66665
RPN1	dolichyl-diphosphooligosaccharide--protein glycosyltransferase	110.973	138.926	169.799	66.7125	163.2	105.469	200.308	178.447	112.559	70.2023	80.0632	122.114	6	8	9	6	7	6	9	8	5	5	6	7	121.603	161.856	96.2346	7.25	7.5	5.75	4	4	4	1.33102	0.791385	1.68189
PRDX5	peroxiredoxin-5; mitochondrial or mitochondrial (isoform unknown)	119.537	126.587	224.844	143.051	274.839	186.984	21.4274		24.8989	21.2315	17.062	19.4626	5	5	6	4	6	5	1		1	1	1	1	153.505	161.084	20.6637	5	4	1	4	3	4	1.04937	0.134613	7.79547
DYNLL1|DYNLL2	dynein light chain; 1, cytoplasmic or 2, cytoplasmic						160.41				44.2797		38.8396						4				2		2		160.41	41.5596		4	2	0	1	2	#DIV/0!	#DIV/0!	3.85976
RPLP0|RPLP0P6	; ribosomal protein lateral stalk subunit P0 pseudogene 6 or 60S acidic ribosomal protein P0	112.319	168.944	168.844		154.126	317.166	105.549	61.2931	255.281	307.564	324.464	236.226	1	4	2		4	5	3	1	6	5	5	4	150.036	159.533	280.884	2.33333	3.25	5	3	4	4	1.0633	1.87211	0.56797
XRCC6	X-ray repair cross-complementing protein; 6 or 6 (isoform unknown)	73.2269	166.883	191.187	96.8479	243.258	146.472	165.176	80.591	172.744	119.09	117.306	104.561	6	7	6	4	8	7	7	6	9	4	9	9	132.036	158.874	128.425	5.75	7	7.75	4	4	4	1.20326	0.97265	1.2371
HSPA4	heat shock 70 kDa protein 4	114.211	164.461	157.522	194.472	149.963	155.476	160.204	169.18	219.78	211.344	199.846	167.495	9	13	10	18	12	12	10	12	15	13	17	11	157.667	158.706	199.616	12.5	11.5	14	4	4	4	1.00659	1.26607	0.795053
NME1-NME2|NME2|NME2P1	; NME1-NME2 protein or NME\/NM23 nucleoside diphosphate kinase 2 pseudogene 1 or nucleoside diphosphate kinase B	79.385	76.6661	101.786	17.2682	171.983	144.686					37.0717		3	2	2	1	3	2					1		68.7762	158.335	37.0717	2	2.5	1	4	2	1	2.30217	0.539019	4.27103
CTTN	src substrate; cortactin or cortactin (isoform unknown)	263.106	224.56	221.808	140.223	95.0377	219.635	154.36	161.745	96.7826	133.856	158.837	158.542	10	9	13	7	7	7	8	7	2	10	8	8	212.424	157.694	137.005	9.75	7.25	7	4	4	4	0.742356	0.644957	1.15101
PSMA1	proteasome subunit alpha; type-1 or type-1 (isoform unknown)	166.802	165.151	183.904	191.776	209.394	184.22	103.647	133.329	323.452	196.381	127.718	132.968	4	4	4	5	5	4	2	3	6	4	3	3	176.908	157.648	195.13	4.25	3.5	4	4	4	4	0.891126	1.103	0.807912
CDK9	cyclin-dependent kinase 9	79.3531	131.729	73.4344	74.5995	158.331	148.698	164.078	157.267	67.2898	67.8318	40.0488	23.5076	3	5	3	4	3	3	3	3	2	3	2	2	89.779	157.093	49.6695	3.75	3	2.25	4	4	4	1.74978	0.553242	3.16277
HOMER1	homer protein homolog; 1 or 1 (isoform unknown)	198.074	256.08	251.071	245.43	93.9865	123.684	179.745	227.574	136.027	162.433	138.731	121.623	7	9	7	7	5	4	6	6	5	5	5	4	237.664	156.248	139.704	7.5	5.25	4.75	4	4	4	0.657431	0.587821	1.11842
TIMM44	mitochondrial import inner membrane translocase subunit TIM44	84.3653	17.599	43.125	52.635	309.238	301.716	5.24585	8.28081		12.2643	229.94	1.52259	6	3	4	4	5	2	1	1		2	2	1	49.4311	156.12	81.2425	4.25	2.25	1.66667	4	4	3	3.15834	1.64355	1.92166
PSMA7	proteasome subunit alpha type-7	181.744	208.946	183.792	197.696	214.235	87.6516	218.93	102.816	210.35	190.556	189.271	182.764	5	5	4	6	6	3	4	3	5	4	5	5	193.044	155.908	193.235	5	4	4.75	4	4	4	0.807628	1.00099	0.80683
PSMB3	proteasome subunit beta type-3	120.439	144.446	63.7735		151.409	127.491	174.939	168.065	91.3508	251.996	127.617	148.351	2	2	2		2	2	3	2	2	3	3	3	109.553	155.476	154.829	2	2.25	2.75	3	4	4	1.41919	1.41328	1.00418
SLC7A5	large neutral amino acids transporter small subunit; 1 or 1 (isoform unknown)	33.0338			45.67		155.13			136.895	156.314	141.247	473.601	1			1		1			1	1	1	1	39.3519	155.13	227.014	1	1	1	2	1	4	3.94212	5.76883	0.683348
PYCR1|PYCR2	pyrroline-5-carboxylate reductase; 1, mitochondrial or 1, mitochondrial (isoform unknown) or 2 or 2 (isoform unknown)	205.896	203.582	231.501	219.85	190.35	213.758	60.3928		251.928	272.716		214.31	2	2	2	2	2	2	2		2	2		2	215.207	154.834	246.318	2	2	2	4	3	3	0.719463	1.14456	0.628591
DDB1	DNA damage-binding protein 1	111.662	88.4882	93.5185	81.2529	134.978	156.033	191.588	134.784	138.77	87.3995	105.618	141.795	10	8	7	7	9	8	12	9	9	6	6	9	93.7303	154.346	118.396	8	9.5	7.5	4	4	4	1.6467	1.26315	1.30364
CIRBP	cold-inducible RNA-binding; protein or protein (isoform unknown)	157.703	113.355	199.626	203.955	166.52	170.103	110.928	168.899	205.102	187.261	162.423	132.675	3	2	4	3	2	3	3	2	5	4	3	2	168.66	154.112	171.865	3	2.5	3.5	4	4	4	0.913749	1.01901	0.896705
PIPSL|PSMD4	NOT mergeable descriptions	117.227		35.4051	36.7703		87.437		220.461					4		1	1		1		1					63.1342	153.949		2	1		3	2	0	2.43844	0	#DIV/0!
UPF2	regulator of nonsense transcripts; 2 or 2 (isoform unknown)	125.387	119.362	141.037	143.911	149.23	135.336	164.991	166.158	170.011	169.454	156.409	156.671	1	1	1	1	1	1	1	1	1	1	1	1	132.424	153.929	163.136	1	1	1	4	4	4	1.16239	1.23192	0.94356
VDAC3	voltage-dependent anion-selective channel protein; 3 or 3 (isoform unknown)	133.959		182.294	145.779	135.121		172.571			184.611			3		3	2	2		3			4			154.011	153.846	184.611	2.66667	2.5	4	3	2	1	0.998929	1.19869	0.833353
PDCD5	programmed cell death protein 5	104.951	145.16	117.455	174.592	233.628	189.906	69.7534	122.04	83.2337	136.967	71.7124	117.963	1	2	1	2	3	3	1	2	1	2	1	2	135.539	153.832	102.469	1.5	2.25	1.5	4	4	4	1.13496	0.75601	1.50125
ATG4C	cysteine protease; ATG4C or ATG4C (isoform unknown)					162.664	68.774	207.632	173.299									4	2	7	5						153.092			4.5		0	4	0	#DIV/0!	#DIV/0!	#DIV/0!
HPRT1	hypoxanthine-guanine phosphoribosyltransferase	152.938	168.5	456.786	302.483	70.1351	296.017	116.611	129.378	94.9837	95.6551	162.89	103.779	2	3	6	5	2	3	2	2	1	1	2	1	270.177	153.035	114.327	4	2.25	1.25	4	4	4	0.566427	0.423156	1.33858
GBE1	1,4-alpha-glucan-branching enzyme						151.918												1								151.918			1		0	1	0	#DIV/0!	#DIV/0!	#DIV/0!
DDX19-DDX19L|DDX19A|DDX19B	; DDX19-DDX19L protein or ATP-dependent RNA helicase DDX19A or ATP-dependent RNA helicase DDX19A (isoform unknown) or ATP-dependent RNA helicase DDX19B or ATP-dependent RNA helicase DDX19B (isoform unknown)	142.415	118.659	195.568	199.469	163.614	169.94	148.86	122.474	119.171	157.422	85.2847	92.4521	5	4	8	6	5	6	3	4	4	5	2	3	164.028	151.222	113.582	5.75	4.5	3.5	4	4	4	0.92193	0.692458	1.33139
UGGT1#UDP-glucose	glycoprotein glucosyltransferase; 1 or 1 (isoform unknown)	196.997	160.682						151.021		801.417	195.58	449.081	1	1						1		2	1	2	178.839	151.021	482.026	1	1	1.66667	2	1	3	0.844451	2.6953	0.313305
PPM1A|PPM1B	protein phosphatase; 1A or 1A (isoform unknown) or 1B or 1B (isoform unknown)	97.3757	186.749	98.3188	107.752	167.576	183.42	117.896	134.967	190.545	211.445	95.4212	101.292	5	5	3	3	5	4	2	4	5	4	2	3	122.549	150.965	149.676	4	3.75	3.5	4	4	4	1.23187	1.22136	1.00861
SKA1	spindle and kinetochore-associated protein 1	97.7308	141.1	126.7	216.257	115.39	140.643	150.875	194.704	186.79	101.737	176.001	125.005	3	5	4	6	3	4	4	6	4	2	4	3	145.447	150.403	147.383	4.5	4.25	3.25	4	4	4	1.03408	1.01331	1.02049
EIF1	eukaryotic translation initiation factor 1	200.602	194.18	219.303	134.883	255.174	185.595	135.673	24.0348	163.179	31.4266	63.0947	69.8902	2	2	2	1	2	2	2	1	2	1	1	1	187.242	150.119	81.8977	1.75	1.75	1.25	4	4	4	0.801741	0.43739	1.83301
SKP1	S-phase kinase-associated protein; 1 or 1 (isoform unknown)	202.965	200.699	211.221	241.639	252.607	151.147	67.5234	128.833	248.06	297.022	196.872	186.516	3	4	3	4	4	2	3	3	4	6	4	3	214.131	150.028	232.117	3.5	3	4.25	4	4	4	0.700635	1.084	0.646344
HMGB1|LOC100419919	high mobility group family	310.891	238.675	308.874	352.49	273.849	87.5721	123.796	109.511	166.277	120.252	107.342	118.972	3	4	3	4	4	2	2	2	3	3	2	2	302.733	148.682	128.211	3.5	2.5	2.5	4	4	4	0.491134	0.423512	1.15967
ALDH7A1	alpha-aminoadipic semialdehyde; dehydrogenase or dehydrogenase (isoform unknown)	24.5898	50.7948	41.1109	38.9016	148.624	148.516			32.1819	21.8522	22.602	6.3307	2	5	3	3	1	3			2	1	1	1	38.8493	148.57	20.7417	3.25	2	1.25	4	2	4	3.82426	0.533902	7.16286
NUP54	nucleoporin; p54 or p54 (isoform unknown)								146.931												1						146.931			1		0	1	0	#DIV/0!	#DIV/0!	#DIV/0!
PCBP2|PCBP3	poly(rC) -binding protein; 2 or 2 (isoform unknown) or 3 or 3 (isoform unknown)	218.679	170.518	242.142	216.777	173.296	187.858	108.742	115.78	126.626	125.25	102.426		4	4	3	2	1	3	1	1	2	2	1		212.029	146.419	118.101	3.25	1.5	1.66667	4	4	3	0.690561	0.557004	1.23978
PTBP1	polypyrimidine tract-binding protein; 1 or 1 (isoform unknown)	110.076	197.315	290.836	208.77	199.133	182.685	77.4929	124.787	186.399	117.147	169.946	97.4623	5	6	7	5	6	6	3	5	6	4	6	5	201.749	146.024	142.739	5.75	5	5.25	4	4	4	0.723792	0.707506	1.02302
HSPA4|HSPA4L|HSPH1	heat shock; 70 kDa protein 4L or 70 kDa protein 4L (isoform unknown) or 70 kDa protein 4 or protein 105 kDa or protein 105 kDa (isoform unknown)	119.543	116.362		187.731	110.97	113.439	157.947	199.25	163.63	169.407	143.138	190.831	3	3		3	2	2	3	3	3	3	3	3	141.212	145.401	166.751	3	2.5	3	3	4	4	1.02967	1.18086	0.871965
KHSRP	far upstream element-binding protein; 2 or 2 (isoform unknown)	118.087	154.22	201.849	208.351	180.345	233.101	111.965	55.1883	72.5235	99.646	181.437	123.456	6	7	9	7	9	8	6	3	5	6	8	7	170.627	145.15	119.266	7.25	6.5	6.5	4	4	4	0.850688	0.698985	1.21703
CEP131	centrosomal protein of 131; kDa or kDa (isoform unknown)					115.752	121.851	180.81	162.15									17	18	22	21						145.141			19.5		0	4	0	#DIV/0!	#DIV/0!	#DIV/0!
RBX1	E3 ubiquitin-protein ligase RBX1	109.781					145.12			197.926			233.817	3					3			3			3	109.781	145.12	215.872	3	3	3	1	1	2	1.3219	1.96638	0.672249
ATP5L	ATP synthase subunit g, mitochondrial	71.403	64.6838	134.06	96.1748	103.742	246.138	91.1056	137.661	189.424	148.79	152.938	95.7181	1	1	1	1	1	2	1	1	2	1	2	1	91.5803	144.662	146.718	1	1.25	1.5	4	4	4	1.57962	1.60206	0.985988
RPS12	40S ribosomal protein S12		186.54	211.593			126.867		162.139	202.764			119.012		3	3			2		3	3			2	199.067	144.503	160.888	3	2.5	2.5	2	2	2	0.725903	0.808213	0.898158
HIST1H4A|HIST1H4C|HIST1H4D|HIST1H4E|HIST1H4H|HIST1H4I|HIST2H4A	histone H4	188.045	185.416	130.648	129.499	142.317	142.081	146.448	147.057	154.562	127.478	146.801	157.572	1	1	1	1	1	1	1	1	1	1	1	1	158.402	144.476	146.604	1	1	1	4	4	4	0.912084	0.925516	0.985487
COPS4	COP9 signalosome complex subunit; 4 or 4 (isoform unknown)	48.9222	51.1412	118.224	87.2319	81.1926	112.655	282.107	99.0139	130.51	95.9124	99.3104	70.4828	2	3	5	3	3	4	5	3	5	5	4	3	76.3797	143.742	99.0539	3.25	3.75	4.25	4	4	4	1.88194	1.29686	1.45115
UFM1	ubiquitin-fold modifier; 1 or 1 (isoform unknown)						142.86												1								142.86			1		0	1	0	#DIV/0!	#DIV/0!	#DIV/0!
LSM5	U6 snRNA-associated Sm-like protein; LSm5 or LSm5 (isoform unknown)	72.4361	152.393	148.783	77.776	84.1206	274.467	128.026	84.3915	302.647	467.247	382.702	99.3036	2	2	2	2	2	2	2	3	3	3	2	2	112.847	142.751	312.975	2	2.25	2.5	4	4	4	1.265	2.77344	0.456111
PRDX4	peroxiredoxin-4	91.4007	195.986	270.744	208.258	220.338	16.1937	132.466	200.424	197.436	154.004	162.995	162.952	4	6	8	4	5	1	5	6	6	3	4	5	191.597	142.355	169.347	5.5	4.25	4.5	4	4	4	0.742993	0.883868	0.840616
NEDD4	E3 ubiquitin-protein ligase; NEDD4 or NEDD4 (isoform unknown)					110.977	131.903	146.697	179.154									8	11	11	13						142.183			10.75		0	4	0	#DIV/0!	#DIV/0!	#DIV/0!
TUBB|TUBB2A|TUBB2B|TUBB4A|TUBB4B|TUBB8	tubulin; beta-2A chain or beta-2A chain (isoform unknown) or beta-2B chain or beta-4A chain or beta-4A chain (isoform unknown) or beta-4B chain or beta-8 chain or beta-8 chain (isoform unknown) or beta chain or beta chain (isoform unknown)	119.862	82.845	137.033	135.158	156.541	100.906	145.155	163.608	111.039	170.307	159.211	2010.96	2	2	2	2	3	2	2	2	2	2	2	3	118.724	141.553	612.878	2	2.25	2.25	4	4	4	1.19228	5.1622	0.230964
PDIA3|PDIA3P1	protein; disulfide isomerase family A member 3 pseudogene 1 or disulfide-isomerase A3	142.363	129.205	183	210.64	202.185	224.241	80.9712	57.6819	64.0617	74.1479	46.6014	44.2539	4	3	6	6	6	9	4	2	5	3	4	4	166.302	141.27	57.2662	4.75	5.25	4	4	4	4	0.849476	0.344351	2.46689
EIF3F|EIF3FP3	eukaryotic translation initiation factor 3 subunit F; or pseudogene 3	194.086	28.8419	204.632	227.743	159.007	43.2691	169.841	190.8	146.896	153.978	53.8415	24.3757	4	2	4	4	2	3	2	3	2	2	2	1	163.826	140.729	94.7728	3.5	2.5	1.75	4	4	4	0.85902	0.578499	1.48491
GDI2	rab GDP dissociation inhibitor; beta or beta (isoform unknown)	137.145	156.836	209.718	138.173	232.567	291.037	23.098	14.624	29.3247	28.4008	6.54451	18.9637	4	7	5	5	6	10	2	1	2	2	1	1	160.468	140.331	20.8084	5.25	4.75	1.5	4	4	4	0.874513	0.129673	6.74397
WDR11	WD repeat-containing protein; 11 or 11 (isoform unknown)			3.16106		99.8996	130.999	162.495	166.415		1.5332					1		9	16	15	15		1			3.16106	139.952	1.5332	1	13.75	1	1	4	1	44.2737	0.485026	91.2812
SLC3A2	4F2 cell-surface antigen heavy; chain or chain (isoform unknown)	94.6633	97.9787	196.456	104.945	144.501	94.8404	184.264	133.313	124.026	139.341	104.382	106.346	4	4	6	4	4	3	6	5	3	5	5	3	123.511	139.229	118.524	4.5	4.5	4	4	4	4	1.12727	0.959621	1.1747
CLIC1	chloride intracellular channel protein 1	138.942	114.925	174.851	165.377	134.456	142.248			43.6848	18.4256	11.6443		6	5	7	6	3	3			2	1	1		148.524	138.352	24.5849	6	3	1.33333	4	2	3	0.931515	0.165528	5.62752
EEF2|EFTUD2	NOT mergeable descriptions	129.473	121.4	150.168	152.237	162.655	184.225	96.9381	109.036	117.615	132.836		114.653	2	2	2	2	2	2	2	2	2	2		2	138.32	138.213	121.701	2	2	2	4	4	3	0.999233	0.879857	1.13568
DDX3X|DDX3Y	ATP-dependent RNA helicase; DDX3X or DDX3X (isoform unknown) or DDX3Y or DDX3Y (isoform unknown)	84.3299	114.218	133.336	105.857	130.45	134.499	143.994	141.585	124.111	148.377	110.107	94.9673	6	5	6	4	5	7	7	6	5	7	6	4	109.435	137.632	119.391	5.25	6.25	5.5	4	4	4	1.25766	1.09097	1.15279
LSM3	U6 snRNA-associated Sm-like protein LSm3			92.1601	91.3294			137.204		295.587	342.892	245.071				1	1			2		2	3	2		91.7447	137.204	294.516	1	2	2.33333	2	1	3	1.49549	3.21017	0.46586
LOC105371242|LOC388817|PPIA|PPIAL4A|PPIAL4C|PPIAL4D|PPIAL4E|PPIAL4G|PPIAP30	isomerase family				107.349	136.243											1	1								107.349	136.243		1	1		1	1	0	1.26916	0	#DIV/0!
CDK1	cyclin-dependent kinase; 1 or 1 (isoform unknown)	260.831	222.741	204.801	89.3975	297.022	43.8761	122.813	80.6282	164.768	176.382	152.871	9.31897	6	6	5	3	5	2	2	3	4	4	4	1	194.443	136.085	125.835	5	3	3.25	4	4	4	0.69987	0.647158	1.08145
SSR1	translocon-associated protein subunit; alpha or alpha (isoform unknown)	75.0832			103.598	131.566	140.57			159.019	152.79	130.251		1			1	1	2			1	1	1		89.3406	136.068	147.353	1	1.5	1	2	2	3	1.52302	1.64934	0.923413
ECHS1	enoyl-CoA hydratase, mitochondrial	173.907	138.943	257.066	241.948	235.379	214.089	49.4458	44.834	83.7087	105.696	141.978	111.051	4	3	5	5	3	5	2	2	3	3	4	3	202.966	135.937	110.609	4.25	3	3.25	4	4	4	0.669753	0.544962	1.22899
PCMT1	protein-L-isoaspartate(D-aspartate) ; O-methyltransferase or O-methyltransferase (isoform unknown)	79.7075	161.549	133.016	222.583	218.772	183.354	58.3109	81.5633	85.8694				2	4	4	5	3	3	1	2	2				149.214	135.5	85.8694	3.75	2.25	2	4	4	1	0.908094	0.575479	1.57798
SUB1	activated RNA polymerase II transcriptional coactivator p15	139.805	106.184	136.382	139.98	167.801	261.82	58.6269	53.0248	86.567	80.3879	63.028	65.6899	2	1	1	1	1	3	1	1	1	1	1	1	130.588	135.318	73.9182	1.25	1.5	1	4	4	4	1.03623	0.566043	1.83065
TIMM8B	mitochondrial import inner membrane translocase subunit Tim8 B	80.1322	189.629	221.245	211.834	151.506	116.618	160.488	107.682	169.696			259.733	2	3	3	3	3	2	3	2	3			4	175.71	134.073	214.714	2.75	2.5	3.5	4	4	2	0.763037	1.22198	0.624426
C9orf153	uncharacterized protein C9orf153	76.6974		99.4172	105.263	133.548				227.79	243.353	285.284		1		1	1	1				1	1	1		93.7924	133.548	252.143	1	1	1	3	1	3	1.42387	2.6883	0.529653
SLC25A3	phosphate carrier protein; mitochondrial or mitochondrial (isoform unknown)	98.3819	62.2015	74.1485	114.547	70.763	159.162	170.197	132.139	133.058	108.008	99.9826	144.603	4	2	1	2	2	3	3	2	3	1	1	2	87.3197	133.065	121.413	2.25	2.5	1.75	4	4	4	1.52389	1.39044	1.09597
EEF1B2|EEF1B2P3|EEF1B2P6	; eukaryotic translation elongation factor 1 beta 2 pseudogene 3 or eukaryotic translation elongation factor 1 beta 2 pseudogene 6 or elongation factor 1-beta	59.3657	135.827		234.616	61.227	138.682	179.263	150.509	3182.57	4013.14	2292.05	3200.68	2	4		5	2	3	3	2	21	25	25	20	143.269	132.42	3172.11	3.66667	2.5	22.75	3	4	4	0.924273	22.1409	0.0417451
ABCB5	ATP-binding cassette sub-family B member; 5 or 5 (isoform unknown)	119.698	113.9	126.192	127.796	128.597	125.658	136.746	138.539	125.655	130.155	142.071	145.668	1	1	1	1	1	1	1	1	1	1	1	1	121.897	132.385	135.887	1	1	1	4	4	4	1.08604	1.11478	0.974225
EIF4H	eukaryotic translation initiation factor 4H#isoform 1		127.635	262.49	253.668	189.061	165.963	39.9889					29.4024		6	5	6	5	4	3					2	214.598	131.671	29.4024	5.66667	4	2	3	3	1	0.613572	0.137012	4.47824
U2AF2	splicing factor U2AF 65 kDa; subunit or subunit (isoform unknown)	185.163	164.811	128.551	254.339	146.331	215.735	12.8184	150.254	124.162	116.167	82.9791	134.917	6	5	3	6	5	5	1	4	3	4	4	5	183.216	131.285	114.556	5	3.75	4	4	4	4	0.716556	0.625252	1.14603
TUBB4A|TUBB4B	tubulin; beta-4A chain or beta-4A chain (isoform unknown) or beta-4B chain	68.5572	77.6269	81.8301	84.6468	111.079	131.844	142.712	133.72	115.606	201.823	166.835	293.182	1	3	3	2	2	2	4	2	1	3	3	8	78.1653	129.839	194.361	2.25	2.5	3.75	4	4	4	1.66108	2.48655	0.668028
PARP1	poly \[ADP-ribose\] polymerase 1	122.163	158.834	143.203	103.545	157.005	128.899	110.489	120.705	123.044	124.334	108.912	99.6501	11	18	13	11	13	9	9	10	9	10	8	10	131.936	129.274	113.985	13.25	10.25	9.25	4	4	4	0.979825	0.86394	1.13414
FABP5	fatty acid-binding protein, epidermal					60.424	197.74											2	3								129.082			2.5		0	2	0	#DIV/0!	#DIV/0!	#DIV/0!
FKBP1B	peptidyl-prolyl cis-trans isomerase FKBP1B								128.955												1						128.955			1		0	1	0	#DIV/0!	#DIV/0!	#DIV/0!
DDT|DDTL|LOC391322	D-dopachrome decarboxylase family	143.148	145.813	171.994	168.86		192.493		64.2325			69.0874		1	1	1	1		1		1			1		157.454	128.363	69.0874	1	1	1	4	2	1	0.815242	0.43878	1.85798
FLJ20166|TBC1D2B	TBC1 domain family member 2B#isoform X1 family					142.131	167.78	113.999	88.0517									5	6	5	3						127.99			4.75		0	4	0	#DIV/0!	#DIV/0!	#DIV/0!
PSMA3	proteasome subunit alpha; type-3 or type-3 (isoform unknown)	116.397	58.3847	126.289	123.106	144.608	120.838	124.233	120.515	117.797	150.858	143.351	264.456	3	1	2	2	3	3	2	3	3	3	4	3	106.044	127.548	169.116	2	2.75	3.25	4	4	4	1.20278	1.59477	0.754207
RUVBL1	ruvB-like; 1 or 1 (isoform unknown)	42.7734	155.295	195.821	192.113	106.153	125.55	155.889	122.322	219.499	143.524	168.235	85.9489	2	6	8	8	4	6	5	6	9	7	8	5	146.501	127.478	154.302	6	5.25	7.25	4	4	4	0.870155	1.05325	0.826161
RPS16	40S ribosomal protein S16	111.904	74.5545	119.389	134.638	199.259	121.78	105.544	83.2342	150.354	179.266	164.026	118.028	2	1	2	2	2	1	2	1	2	2	2	2	110.122	127.454	152.919	1.75	1.5	2	4	4	4	1.1574	1.38863	0.833479
PA2G4	proliferation-associated protein 2G4	112.333	194.496	193.014	181.629	213.354	255.843	21.4129	17.4447	64.8486	41.5477	55.4061	65.5278	6	10	9	9	7	7	1	2	3	3	3	5	170.368	127.014	56.8325	8.5	4.25	3.5	4	4	4	0.745526	0.333587	2.23488
CAPZA1|CAPZA2	F-actin-capping protein subunit; alpha-1 or alpha-1 (isoform unknown) or alpha-2	135.732	129.898	162.229	78.6476	159.851	158	62.4202		84.4726		68.1337		2	2	2	1	2	2	1		1		1		126.627	126.757	76.3031	1.75	1.66667	1	4	3	2	1.00103	0.602583	1.66123
TFG	protein TFG	146.155	75.03	236.592	106.805	68.0271	130.402	183.259	123.435	108.536	107.032	78.1548	63.532	5	3	4	3	2	3	3	3	4	3	2	2	141.146	126.281	89.3136	3.75	2.75	2.75	4	4	4	0.894683	0.632776	1.4139
LOC92943|PPIL4	prolyl cis trans isomerase family	283.965	241.926	216.726	143.183	77.7609	67.6252	102.737	256.591	211.363	262.185	83.4122	182.261	7	4	4	6	3	3	5	5	6	5	3	4	221.45	126.179	184.805	5.25	4	4.5	4	4	4	0.569784	0.834524	0.682766
COL14A1	collagen alpha-1(XIV) ; chain or chain (isoform unknown)					126.065												1									126.065			1		0	1	0	#DIV/0!	#DIV/0!	#DIV/0!
CSTB	cystatin-B	373.388	228.632					204.626	46.7633					4	3					3	1					301.01	125.695		3.5	2		2	2	0	0.417577	0	#DIV/0!
PPP2R1A	serine\/threonine-protein phosphatase 2A 65 kDa regulatory subunit; A or A (isoform unknown)	97.9127	50.5743	168.737	163.321	175.33	159.086	101.95	65.6941	84.4441	152.179	163.98	113.92	5	6	7	7	7	6	7	6	5	8	7	5	120.136	125.515	128.631	6.25	6.5	6.25	4	4	4	1.04477	1.07071	0.975777
UBP1	upstream-binding protein; 1 or 1 (isoform unknown)	11.5933				80.0911	198.391	92.2162	130.781					1				3	5	2	4					11.5933	125.37		1	3.5		1	4	0	10.814	0	#DIV/0!
EIF3J	eukaryotic translation initiation factor 3 subunit; J or J (isoform unknown)		13.1674		103.145	171.56	132.766	96.7055	98.4047	86.7604	34.2278		79.5818		1		2	4	3	2	4	2	1		3	58.1563	124.859	66.8567	1.5	3.25	2	2	4	3	2.14696	1.1496	1.86756
EIF4A3	eukaryotic initiation factor; 4A-III or 4A-III (isoform unknown)	87.2459		171.242	187.57	124.016								3		5	4	3								148.686	124.016		4	3		3	1	0	0.834082	0	#DIV/0!
BOLA2|BOLA2B	bolA-like protein; 2 or 2	85.7662			106.662		123.911							1			1		1							96.214	123.911		1	1		2	1	0	1.28787	0	#DIV/0!
HNRNPA1|HNRNPA1L2	heterogeneous nuclear ribonucleoprotein; A1-like 2 or A1 or A1 (isoform unknown)	157.381	114.164	138.621	137.891	189.074	114.741	88.4888	101.155	109.536		90.4677	86.759	2	3	2	4	2	2	1	2	1		2	2	137.014	123.365	95.5874	2.75	1.75	1.66667	4	4	3	0.900379	0.697646	1.29059
RPS7	40S ribosomal protein S7	134.787	78.533	167.484	93.803	175.172	115.237	104.96	97.568	109.084	127.118	120.714	114.74	5	2	6	3	4	5	3	3	3	3	5	3	118.652	123.234	117.914	4	3.75	3.5	4	4	4	1.03862	0.993781	1.04512
STMN1	; stathmin or stathmin (isoform unknown)	169.982	81.1496	125.803	106.259	201.669	103.704		63.7541		71.6512			3	1	2	1	2	1		2		2			120.799	123.043	71.6512	1.75	1.66667	2	4	3	1	1.01858	0.593146	1.71724
CACYBP	calcyclin-binding; protein or protein (isoform unknown)	77.8611	93.616	109.733	99.8606	98.3328	222.796		47.5543	51.5018		31.9279	30.4766	3	3	3	3	2	4		2	2		1	1	95.2677	122.894	37.9688	3	2.66667	1.33333	4	3	3	1.28999	0.398548	3.23672
SPIN1|SPIN2A|SPIN2B|SPIN4	; spindlin-1 or spindlin-2A or spindlin-2A (isoform unknown) or spindlin-2B or spindlin-4		130.034	196.528	177.956	122.845				176.482	68.9733				2	2	2	2				2	1			168.173	122.845	122.728	2	2	1.5	3	1	2	0.730465	0.729771	1.00095
MTHFD1	C-1-tetrahydrofolate synthase, cytoplasmic	136.23	133.92	164.512	177.187	160.347	150.419	101.2	79.2099	178.476	202.109	102.691	105.487	17	13	12	18	13	11	10	9	15	18	11	11	152.963	122.794	147.19	15	10.75	13.75	4	4	4	0.802772	0.962265	0.834252
HSP90AA1|HSP90AA2P|HSP90AA4P|HSP90AB1|HSP90AB3P	heat shock protein; HSP 90-alpha or HSP 90-alpha (isoform unknown) or 90 alpha family class A member 2, pseudogene or 90 alpha family class A member 4, pseudogene or HSP 90-beta or HSP 90-beta (isoform unknown) or 90 alpha family class B member 3, pseudogene	128.63	113.006	93.3872	96.6879	143.525	148.474	89.4924	108.14	147.754	149.09	138.817	109.107	6	2	6	6	2	2	2	2	4	2	2	2	107.928	122.408	136.192	5	2	2.5	4	4	4	1.13416	1.26188	0.898788
MTHFD1L	monofunctional C1-tetrahydrofolate synthase; mitochondrial or mitochondrial (isoform unknown)	130.937	234.893	173.61	140.156	126.692	131.06	117.616	113.094	88.1617	219.592	114.9	119.863	10	12	12	10	12	10	8	7	7	10	13	9	169.899	122.115	135.629	11	9.25	9.75	4	4	4	0.718751	0.79829	0.900363
PSMA6|PSMA6P4	proteasome subunit alpha; 6 pseudogene 4 or type-6 or type-6 (isoform unknown)	76.4076	76.2706	76.0333	108.428		110.812	132.393		12.4857	114.018		101.289	1	1	1	1		1	1		1	1		1	84.285	121.603	75.9312	1	1	1	4	2	3	1.44276	0.900886	1.60149
CDC37	hsp90 co-chaperone; Cdc37 or Cdc37 (isoform unknown)	90.6298	94.2877	130.866	114.02	126.862	117.464	101.423	136.654	87.8013	111.632	114.551	78.9506	5	5	7	4	5	4	4	6	4	5	6	3	107.451	120.601	98.2337	5.25	4.75	4.5	4	4	4	1.12238	0.914219	1.22769
CBX3|HECH	NOT mergeable descriptions	104.887	27.3935	142.041	54.6337	108.68	113.083	138.797		94.6706	55.9973		47.9772	2	1	2	2	1	1	2		2	1		1	82.2388	120.187	66.215	1.75	1.33333	1.33333	4	3	3	1.46144	0.805156	1.8151
MYL6|MYL6P5	myosin light; chain 6 pseudogene 5 or polypeptide 6 or polypeptide 6 (isoform unknown)	96.5536	106.141	129.011	129.466		109.333		130.208	118.214	110.063	98.0705	112.146	1	1	1	1		1		1	1	1	1	1	115.293	119.77	109.623	1	1	1	4	2	4	1.03883	0.950824	1.09256
RPLP0	60S acidic ribosomal protein P0	32.8584	20.126	42.0361	37.8268	117.346	132.401	129.067	100.139	31.995	124.654			2	1	1	1	3	3	3	2	2	2			33.2118	119.738	78.3246	1.25	2.75	2	4	4	2	3.60529	2.35834	1.52874
NCL	nucleolin	111.504	130.378	105.497	131.304	161.691	118.848	134.338	63.7513	199	141.6	117.802	135.094	9	10	6	9	9	7	8	4	10	8	6	8	119.671	119.657	148.374	8.5	7	8	4	4	4	0.999883	1.23985	0.806455
MOB1A|MOB1B	MOB kinase activator; 1A or 1A (isoform unknown) or 1B	114.191	112.774	5.87475	112.267	118.475	124.517		115.425	98.8006	106.393	95.0938	85.0788	2	1	1	1	1	2		1	1	2	2	1	86.2768	119.472	96.3415	1.25	1.33333	1.5	4	3	4	1.38475	1.11666	1.24009
PRPSAP1|PRPSAP2	phosphoribosyl pyrophosphate synthase-associated protein; 1 or 2 or 2 (isoform unknown)	220.539	245.64	254.036		200.485			38.3511	211.648	236.679	193.718	171.319	2	2	2		2			2	2	2	2	2	240.072	119.418	203.341	2	2	2	3	2	4	0.497427	0.847	0.587281
CAPZA1	F-actin-capping protein subunit; alpha-1 or alpha-1 (isoform unknown)	69.6117	93.7409	93.5449	157.589	119.525	122.59	131.262	103.872	124.507	102.383	85.0347	122.913	4	4	3	5	4	4	5	4	5	3	3	5	103.622	119.312	108.709	4	4.25	4	4	4	4	1.15142	1.0491	1.09754
TALDO1	transaldolase	60.4508	201.897	131.571	190.851	106.759	128.67				14.097			1	7	4	5	3	4				1			146.192	117.714	14.097	4.25	3.5	1	4	2	1	0.8052	0.0964279	8.35029
SNRPA	U1 small nuclear ribonucleoprotein A		103.366	194.331	123.659	137.488	154.627	118.35	59.131	156.649	218.554	218.304	217.649		3	4	3	5	2	3	3	4	5	5	4	140.452	117.399	202.789	3.33333	3.25	4.5	3	4	4	0.835865	1.44383	0.578922
TIMM13	mitochondrial import inner membrane translocase subunit Tim13	107.333		276.374	194.835	91.157	154.645	106.34	116.472	107.209	187.316		184.942	1		3	2	2	1	1	1	1	2		2	192.847	117.154	159.822	2	1.25	1.66667	3	4	3	0.607494	0.828751	0.733024
SMU1	WD40 repeat-containing protein; SMU1 or SMU1 (isoform unknown)	104.653	152.431	141.44	153.837	86.6888	125.849	122.694	132.757	144.831	155.396	98.4086	35.0723	8	11	8	9	5	8	7	7	7	9	6	3	138.09	116.997	108.427	9	6.75	6.25	4	4	4	0.847252	0.785188	1.07904
RPS14	40S ribosomal protein S14	53.5939	24.0478	55.032		130.164	171.113		49.5155	46.8781	51.8961		51.8071	2	1	2		3	3		1	1	1		1	44.2246	116.931	50.1938	1.66667	2.33333	1	3	3	3	2.64402	1.13497	2.32959
WARS2	tryptophan--tRNA ligase; mitochondrial or mitochondrial (isoform unknown)	206.855	184.579	194.366	175.378	126.079	111.7	119.891	108.225	196.178	197.808	143.688	143.056	5	5	4	5	8	3	4	4	7	5	4	5	190.295	116.474	170.182	4.75	4.75	5.25	4	4	4	0.61207	0.894309	0.684405
RPL18	60S ribosomal protein; L18 or L18 (isoform unknown)	83.3246	118.163	64.3141	68.1303	181.223	102.033	88.4453	92.8304	146.277	152.9	172.886	152.25	2	2	1	1	2	1	2	2	2	2	2	2	83.4831	116.133	156.078	1.5	1.75	2	4	4	4	1.3911	1.86958	0.744068
NDUFA5	NADH dehydrogenase \[ubiquinone\] 1 alpha subcomplex subunit; 5 or 5 (isoform unknown)	82.6274	67.1129	101.184	108.419	115.749		114.608	116.162	120.828	123.066			1	1	1	1	1		1	1	1	1			89.8358	115.507	121.947	1	1	1	4	3	2	1.28575	1.35744	0.947187
HNRNPA3	heterogeneous nuclear ribonucleoprotein A3		123.24	130.041			127.334		102.214	121.725	117.05		98.099		2	2			2		2	2	2		2	126.64	114.774	112.291	2	2	2	2	2	3	0.906298	0.886693	1.02211
SRM	spermidine; synthase or synthase (isoform unknown)	57.6631	77.5416	87.0275	99.9731	124.015	105.18			37.1141			29.119	2	2	3	2	3	2			1			1	80.5513	114.598	33.1166	2.25	2.5	1	4	2	2	1.42266	0.411124	3.46043
SPIN3	spindlin-3	166.768	156.685		181.61	65.1534	119.824	127.682	145.443	148.979	135.766	77.7919	101.943	6	7		6	2	5	3	4	4	5	3	4	168.354	114.525	116.12	6.33333	3.5	4	3	4	4	0.680265	0.689737	0.986266
YY1|YY2	; transcriptional repressor protein YY1 or transcription factor YY2	256.583	191.182	325.958	251.312	25.2963	32.3064	215.682	182.438	38.4078	204.342		182.755	3	2	3	3	1	1	2	1	1	1		2	256.259	113.931	141.835	2.75	1.25	1.33333	4	4	3	0.444592	0.553482	0.803263
RUFY1	RUN and FYVE domain-containing protein; 1 or 1 (isoform unknown)	14.326			4.67701	91.3452	140.729	146.779	74.3243		3.68815	9.39983	16.1548	1			1	9	12	10	7		1	2	2	9.50152	113.294	9.74761	1	9.5	1.66667	2	4	3	11.9238	1.0259	11.6228
RPL24	60S ribosomal protein L24	54.4317	11.3484	89.3693	66.108	112.291	113.87					86.8567	72.5717	2	1	2	2	2	2					2	1	55.3144	113.081	79.7142	1.75	2	1.5	4	2	2	2.04433	1.44111	1.41858
COPG1	coatomer subunit; gamma-1 or gamma-1 (isoform unknown)	59.8833	54.472	112.839	65.0065	150.026	66.6079	91.7904	141.504	88.2376	77.3368	87.7648	69.6856	8	6	11	8	15	8	8	15	11	9	14	8	73.0501	112.482	80.7562	8.25	11.5	10.5	4	4	4	1.53979	1.10549	1.39286
LOC102724904|LOC105379443|LOC107984066|MTHFD1L	monofunctional C1 tetrahydrofolate synthase family	98.4544	109.794	119.938	127.241	105.755	100.449	117.298	125.092	122.639	106.951	108.559	96.7838	1	1	1	1	1	1	1	1	1	1	1	1	113.857	112.148	108.733	1	1	1	4	4	4	0.984997	0.954999	1.03141
ASNS	asparagine synthetase; \[glutamine-hydrolyzing\] or \[glutamine-hydrolyzing\] (isoform unknown)	36.7564	141.965	147.593	94.6375	204.52	138.27	23.986	80.6996	69.365	98.878	47.5236	13.5572	2	9	9	5	7	6	2	6	4	7	4	2	105.238	111.869	57.331	6.25	5.25	4.25	4	4	4	1.06301	0.544774	1.95128
TPM1|TPM2|TPM3|TPM4	tropomyosin; alpha-1 chain or alpha-1 chain (isoform unknown) or beta chain or beta chain (isoform unknown) or alpha-3 chain or alpha-3 chain (isoform unknown) or alpha-4 chain or alpha-4 chain (isoform unknown)	127.781	115.627	142.453		42.3799	166.664	178.44	51.5208	143.735				4	2	2		2	2	6	2	4				128.621	109.751	143.735	2.66667	3	4	3	4	1	0.853294	1.11752	0.763563
SLC25A11	mitochondrial 2-oxoglutarate\/malate carrier; protein or protein (isoform unknown)				91.9659		100.654		118.441		89.3857	85.0997	110.172				2		3		3		2	2	3	91.9659	109.548	94.8858	2	3	2.33333	1	2	3	1.19118	1.03175	1.15452
HSP90B1|HSP90B2P|HSP90B3P	; endoplasmin or heat shock protein 90 beta family member 2, pseudogene or heat shock protein 90 beta family member 3, pseudogene	78.717	75.5244	99.3648	96.5576	104.674	100.013	124.263	109.175	108.276	113.095	104.686	105.49	1	1	2	1	1	1	1	1	1	1	2	1	87.541	109.531	107.887	1.25	1	1.25	4	4	4	1.2512	1.23242	1.01524
KBTBD6	kelch repeat and BTB domain-containing protein 6					78.7511	145.335	104.837	108.736		3.74428	3.30852						3	5	7	5		1	1			109.415	3.5264		5	1	0	4	2	#DIV/0!	#DIV/0!	31.0273
CCDC138	coiled-coil domain-containing protein; 138 or 138 (isoform unknown)					188.488	178.32	21.753	47.1733									6	3	4	4						108.934			4.25		0	4	0	#DIV/0!	#DIV/0!	#DIV/0!
AIFM1	apoptosis-inducing factor 1; mitochondrial or mitochondrial (isoform unknown)	54.3524	48.122	125.067	143.302	96.3731	129.689	100.27	108.009	93.2008	106.101	93.5023	43.7458	4	4	7	8	5	7	5	5	5	5	5	5	92.7108	108.585	84.1375	5.75	5.5	5	4	4	4	1.17123	0.907526	1.29057
PDAP1	28 kDa heat- and acid-stable phosphoprotein	113.447	53.5048	106.07	145.87	92.7476	160.688	110.522	69.5254	8.99792	23.8176	32.8743	31.2755	3	2	3	4	2	4	4	2	1	1	1	1	104.723	108.371	24.2413	3	3	1	4	4	4	1.03483	0.23148	4.47049
CS	citrate synthase, mitochondrial	103.864	97.0738	134.093	159.435	189.176	172.582	34.7175	36.1566	62.3077	57.7063	46.7663		3	4	4	5	5	5	1	2	2	3	2		123.617	108.158	55.5934	4	3.25	2.33333	4	4	3	0.874947	0.449725	1.94552
CTCFL|HMGB1|HMGB1P40|LOC100419919|SP100	NOT mergeable descriptions	86.2904		113.762	113.368	99.6495	113.2	106.344	112.121	99.5633	164.79	80.466	82.5593	1		2	1	1	1	1	1	1	1	2	1	104.474	107.829	106.845	1.33333	1	1.25	3	4	4	1.03211	1.02269	1.00921
SRXN1	sulfiredoxin-1	70.5654	86.5416	103.28	90.213	110.877		113.227	98.134		109.279	88.3509	96.0395	1	1	1	1	1		1	1		1	1	1	87.65	107.413	97.8897	1	1	1	4	3	3	1.22547	1.11682	1.09728
MLF1	myeloid leukemia factor; 1 or 1 (isoform unknown)	151.345	143.778	174.558	182.941		101.989	108.277	111.108			85.1381	79.7673	1	1	1	1		1	1	1			1	1	163.155	107.125	82.4527	1	1	1	4	3	2	0.656583	0.505364	1.29923
DNAJA2	dnaJ homolog subfamily A member 2	86.5352	77.8534	85.1192	85.5152	102.257	100.64	114	111.27	128.832	117.992	118.658	109.938	4	3	3	3	3	3	3	3	3	3	3	3	83.7558	107.042	118.855	3.25	3	3	4	4	4	1.27802	1.41907	0.900606
ST13|ST13P4|ST13P5	; ST13, Hsp70 interacting protein pseudogene 4 or ST13, Hsp70 interacting protein pseudogene 5 or hsc70-interacting protein or hsc70-interacting protein (isoform unknown)	91.6819	126.433	121.556	153.511		111.161	102.401			146.971	101.507	147.118	1	3	1	2		1	1			2	1	2	123.296	106.781	131.865	1.75	1	1.66667	4	2	3	0.866059	1.06951	0.809774
CTCFL|HMGB1|HMGB1P40|SP100	NOT mergeable descriptions		70.0813	130.484	51.1575	82.1391	137.14	89.9571	117.45	85.079	122.606	80.6699	92.3598		1	1	1	1	1	1	1	1	1	1	1	83.9074	106.672	95.1786	1	1	1	3	4	4	1.2713	1.13433	1.12075
FAU	ubiquitin-like protein fubi and ribosomal protein S30	74.9961	71.9808			113.199	99.7698				91.8608	53.0225	83.2879	1	1			1	1				1	1	1	73.4885	106.485	76.0571	1	1	1	2	2	3	1.449	1.03495	1.40006
CHERP	calcium homeostasis endoplasmic reticulum protein	27.183	96.6619	126.604	34.9795	102.531	220.722	56.0486	46.0262	17.4493	212.445	108.542	109.112	3	4	3	3	4	5	5	3	1	6	5	5	71.3571	106.332	111.887	3.25	4.25	4.25	4	4	4	1.49014	1.56799	0.950352
GSTK1	glutathione S-transferase kappa; 1 or 1 (isoform unknown)	138.765	156.302	193.019	166.92	87.3894	79.7052	94.3928	163.679	104.997	108.841	95.7739	92.8611	4	5	5	4	2	2	3	4	3	3	4	3	163.752	106.292	100.618	4.5	2.75	3.25	4	4	4	0.649102	0.614456	1.05638
AHSA1	activator of 90 kDa heat shock protein ATPase homolog; 1 or 1 (isoform unknown)	72.9872	60.9306	5.21457	50.1424	213.556	69.1615	34.2495						5	4	1	3	6	3	2						47.3187	105.656		3.25	3.66667		4	3	0	2.23285	0	#DIV/0!
PSMA7|PSMA8	proteasome subunit alpha; type-7 or type-7-like or type-7-like (isoform unknown)	85.1871		108.718	105.895	91.8602	108.964	115.148		106.329	126.631	90.8864	102.809	1		1	1	1	1	1		1	2	1	1	99.9334	105.324	106.664	1	1	1.25	3	3	4	1.05394	1.06735	0.98744
CTNNBL1	beta-catenin-like protein; 1 or 1 (isoform unknown)	97.4452	91.0404	89.5602	105.421	108.667	108.51	113.892	90.1515	94.6606	110.603	84.8184	62.3986	7	4	4	6	6	5	5	5	6	6	5	3	95.8666	105.305	88.12	5.25	5.25	5	4	4	4	1.09845	0.919194	1.19502
RPN2	dolichyl-diphosphooligosaccharide--protein; glycosyltransferase or glycosyltransferase (isoform unknown)	50.8693	98.1611	53.3761	76.0038	89.3793	146.746	89.5465	93.5747	170.995	124.221	136.969	144.848	4	7	4	5	6	7	4	4	7	5	6	6	69.6026	104.812	144.258	5	5.25	6	4	4	4	1.50586	2.0726	0.726557
ANP32E	acidic leucine-rich nuclear phosphoprotein 32 family member; E or E (isoform unknown)	69.8263	64.8237	203.321	94.9891	173.104	173.76	42.2327	29.8127	43.4548	146.62	77.9221	93.396	2	1	3	2	2	2	1	1	1	2	1	2	108.24	104.727	90.3483	2	1.5	1.5	4	4	4	0.967549	0.834704	1.15915
ARF1|ARF3|ARF4|ARF5	ADP-ribosylation factor; 1 or 1 (isoform unknown) or 3 or 3 (isoform unknown) or 4 or 5		67.5201	232.102	117.427		104.691			108.613	49.7644		44.1545		1	3	3		3			2	1		1	139.016	104.691	67.5105	2.33333	3	1.33333	3	1	3	0.753086	0.48563	1.55074
PKLR|PKM	pyruvate kinase; PKLR or PKLR (isoform unknown) or PKM or PKM (isoform unknown)	99.9381	100.801	120.941	129.614	139.044	130.785	71.5152	74.7959	87.9136		74.4328	78.5015	2	1	1	1	1	1	1	1	1		1	1	112.824	104.035	80.2826	1.25	1	1	4	4	3	0.922104	0.711576	1.29586
PRPF40A	pre-mRNA-processing factor 40 homolog; A or A (isoform unknown)	108.809	115.432	85.3767	126.056	86.8841	120.144	103.556	105.022	89.3366	65.1406	53.5263	51.8101	18	16	10	16	6	16	16	14	14	8	10	5	108.918	103.902	64.9534	15	13	9.25	4	4	4	0.953939	0.596349	1.59963
PABP3|PABPC1|PABPC1L|PABPC1L2A|PABPC3	; testis-specific poly(A) -binding protein 3 or polyadenylate-binding protein 1-like 2 or polyadenylate-binding protein 1-like or polyadenylate-binding protein 1 or polyadenylate-binding protein 3	105.422			100.057	97.1716			110.137	90.0229		79.1607	79.5429	1			1	1			1	1		1	1	102.74	103.654	82.9089	1	1	1	2	2	3	1.0089	0.806978	1.25022
MYCBP	C-Myc-binding protein	151.015	100.75	219.146	118.584	79.4408	83.856	91.1228	157.915	93.0643	158.182	70.7142		2	1	2	1	1	1	1	2	1	2	1		147.374	103.084	107.32	1.5	1.25	1.33333	4	4	3	0.699469	0.728215	0.960525
COPS3	COP9 signalosome complex subunit; 3 or 3 (isoform unknown)	89.7823	170.475	167.899	148.056	86.8956	128.306	68.1952	128.927	67.3604	130.316	132.67	107.055	4	5	4	4	3	4	3	4	3	4	4	4	144.053	103.081	109.35	4.25	3.5	3.75	4	4	4	0.715576	0.759098	0.942666
FARSA	phenylalanine--tRNA ligase alpha subunit	84.0837	72.849	128.408	75.621	89.7473	83.2639	171.027	67.9379	55.034	68.9228	63.9191	58.8593	5	4	6	4	4	4	5	4	3	4	4	3	90.2403	102.994	61.6838	4.75	4.25	3.5	4	4	4	1.14133	0.68355	1.66971
ATP5F1	ATP synthase F(0) complex subunit B1, mitochondrial	141.613	95.4934	185.434	95.424	72.6021	80.7061	132.689	124.815	92.8831	132.926	74.8329	87.3863	3	3	4	2	1	1	3	3	1	3	1	1	129.491	102.703	97.007	3	2	1.5	4	4	4	0.793129	0.749141	1.05872
RPL30	60S ribosomal protein L30	92.7501				67.4621	132.652	107.508		111.819	159.757	168.692	83.8008	2				1	2	2		1	2	2	2	92.7501	102.541	131.017	2	1.66667	1.75	1	3	4	1.10556	1.41258	0.782649
ANXA2|ANXA2P2	annexin; A2 pseudogene 2 or A2 or A2 (isoform unknown)	132.178	50.5663	190.413	120.648	167.798	168.842	28.5336	44.0025	86.797	114.363	28.9826	27.8854	7	3	6	5	7	6	2	3	5	5	1	1	123.451	102.294	64.5069	5.25	4.5	3	4	4	4	0.828617	0.522529	1.58578
HNRNPA1|HNRNPA1L2|HNRNPA1P8	heterogeneous nuclear ribonucleoprotein; A1-like 2 or A1 pseudogene 8 or A1 or A1 (isoform unknown)	56.0008	118.453	137.236	53.3749	121.38		98.5271	86.4064	107.418		20.4284		2	3	3	2	1		1	1	1		1		91.2664	102.105	63.923	2.5	1	1	4	3	2	1.11875	0.7004	1.59731
ATP5H	ATP synthase subunit d, mitochondrial	26.7024	100.109	27.8284	117.065	25.7894	147.381	109.449	125.313	114.271	116.301	93.3511	99.9283	1	2	1	1	1	3	3	2	3	1	1	2	67.9264	101.983	105.963	1.25	2.25	1.75	4	4	4	1.50137	1.55997	0.96244
ATG12	ubiquitin-like protein; ATG12 or ATG12 (isoform unknown)					77.8848	73.1807	87.8333	168.885									1	1	1	2						101.946			1.25		0	4	0	#DIV/0!	#DIV/0!	#DIV/0!
CBX1|CBX3|HECH	NOT mergeable descriptions				94.5494	98.9649	103.361										2	2	2							94.5494	101.163		2	2		1	2	0	1.06995	0	#DIV/0!
IPO5|RANBP6	NOT mergeable descriptions	5.95649	6.35075	6.94313	5.84849	57.3255	93.1796	156.889	95.1357					2	1	1	1	2	3	4	3					6.27472	100.633		1.25	3		4	4	0	16.0378	0	#DIV/0!
EIF3F	eukaryotic translation initiation factor 3 subunit F	105.775	147.927	135.884	129.981	70.6417	123.095	158.958	48.5924	131.39	101.308	63.8325	50.3107	3	4	3	3	2	4	4	1	4	3	3	2	129.892	100.322	86.7104	3.25	2.75	3	4	4	4	0.772347	0.667557	1.15698
PRPS1|PRPS1L1	ribose-phosphate pyrophosphokinase; 3 or 1 or 1 (isoform unknown)	267.338	39.3709	226.329	86.1104	104.867	116.646	19.519	159.056	172.233	117.503	129.264	72.0543	3	2	3	3	4	2	1	3	3	3	3	1	154.787	100.022	122.764	2.75	2.5	2.5	4	4	4	0.646191	0.793113	0.814753
PPP2R2A	serine\/threonine-protein phosphatase 2A 55 kDa regulatory subunit; B or B (isoform unknown)						99.9937												1								99.9937			1		0	1	0	#DIV/0!	#DIV/0!	#DIV/0!
ATXN2L	ataxin-2-like; protein or protein (isoform unknown)	60.6266	68.6239	33.9265	66.6842	79.7462	90.384	122.213	107.348	67.1872	85.6545	69.9165	87.042	6	6	3	5	6	6	9	6	5	7	5	8	57.4653	99.9226	77.45	5	6.75	6.25	4	4	4	1.73883	1.34777	1.29016
LOC643576|PGAM1|PGAM1P4|PGAM2	phosphoglycerate mutase family	97.2382		122.384	113.996	128.563	163.596	52.7979	52.2194	61.3098	113.036	55.7577	55.5744	1		1	1	1	1	1	1	1	1	1	1	111.206	99.2941	71.4195	1	1	1	3	4	4	0.892883	0.642226	1.39029
BOC	brother of; CDO or CDO (isoform unknown)					99.1133												1									99.1133			1		0	1	0	#DIV/0!	#DIV/0!	#DIV/0!
COPB1	coatomer subunit beta	71.6147	37.8697	89.3645	91.5894	87.1075	79.781	137.988	90.8202	94.8545	94.1466	67.9768	65.1862	8	5	10	8	8	7	9	7	8	9	6	6	72.6096	98.9242	80.541	7.75	7.75	7.25	4	4	4	1.36241	1.10923	1.22825
PYCR3	pyrroline-5-carboxylate reductase 3	71.6954	157.359	100.81	63.0763	68.6766	80.7236	149.637	95.2787	143.36	144.139	71.6725	68.1548	1	4	2	2	2	2	3	2	3	3	1	1	98.2353	98.5789	106.831	2.25	2.25	2	4	4	4	1.0035	1.08751	0.922752
CAPZB	F-actin-capping protein subunit; beta or beta (isoform unknown)	57.3764	64.7699	81.8008	172.691	117.338	99.9366	85.7878	89.2571	91.4926	113.569	90.1017	100.397	3	3	3	6	3	3	3	3	3	5	4	4	94.1594	98.0799	98.8901	3.75	3	4	4	4	4	1.04164	1.05024	0.991807
RBM33	RNA-binding protein; 33 or 33 (isoform unknown)	41.5103	114.629	121.901	55.4528	58.6925	89.8129	116.162	126.602	63.3581	49.8044	53.8892	51.9224	4	8	7	4	5	6	8	7	5	4	5	5	83.3734	97.8175	54.7435	5.75	6.5	4.75	4	4	4	1.17325	0.656606	1.78683
HTATSF1	HIV Tat-specific factor 1	2.36815	16.9177	17.8855	20.3405	96.0756	36.776	96.5582	159.336	6.02143	34.3032	24.3808	42.4521	1	2	2	3	6	4	7	12	2	4	3	4	14.378	97.1864	26.7894	2	7.25	3.25	4	4	4	6.75939	1.86322	3.6278
SNRPB	small nuclear ribonucleoprotein-associated proteins B and B'	42.0291		123.843	118.676	108.044	77.6248	105.459		108.448	109.071			1		2	1	1	1	1		1	1			94.8493	97.0427	108.76	1.33333	1	1	3	3	2	1.02313	1.14666	0.892268
GLRX3	; glutaredoxin-3 or glutaredoxin-3 (isoform unknown)	60.3207	70.8613	70.256	70.4298	100.282	93.5182				260.575	42.9025	221.797	3	4	3	3	4	3				3	4	3	67.967	96.8999	175.091	3.25	3.5	3.33333	4	2	3	1.42569	2.57613	0.553424
RPS26|RPS26P15|RPS26P32|RPS26P58	; ribosomal protein S26 pseudogene 15 or ribosomal protein S26 pseudogene 32 or ribosomal protein S26 pseudogene 58 or 40S ribosomal protein S26					112.789	150.634	68.264	55.1586									2	1	1	1						96.7114			1.25		0	4	0	#DIV/0!	#DIV/0!	#DIV/0!
DDX3X	ATP-dependent RNA helicase DDX3X	97.6087	127.669	114.077	100.453	114.397	73.2451	92.1946	106.885	80.1273	57.3263	50.6376	88.7302	7	8	8	6	7	4	6	6	5	5	4	6	109.952	96.6805	69.2053	7.25	5.75	5	4	4	4	0.879298	0.629414	1.39701
RPSA|RPSAP19|RPSAP58	; ribosomal protein SA pseudogene 19 or ribosomal protein SA pseudogene 58 or 40S ribosomal protein SA or 40S ribosomal protein SA (isoform unknown)	95.2023	98.098	123.295	123.224	102.927	121.34	81.7565	80.3139	86.9259	84.9357	59.4656	71.3232	1	1	2	1	2	1	1	1	2	1	1	2	109.955	96.5843	75.6626	1.25	1.25	1.5	4	4	4	0.8784	0.688124	1.27651
ANKFY1	; rabankyrin-5 or rabankyrin-5 (isoform unknown)	113.235	75.5462	140.814	113.705	51.3779	101.022	145.289	88.014	72.1005	95.5529	77.4426	53.9074	10	8	14	11	5	10	13	8	8	8	8	8	110.825	96.4258	74.7509	10.75	9	8	4	4	4	0.870071	0.674494	1.28996
UBE2N	ubiquitin-conjugating enzyme E2 N	60.933	61.2122	57.5889	190.387	63.5984	128.212							2	2	1	4	1	2							92.5303	95.9053		2.25	1.5		4	2	0	1.03647	0	#DIV/0!
CBS|CBSL	cystathionine; beta-synthase-like protein or beta-synthase or beta-synthase (isoform unknown)	96.0424	128.595	112.738	208.196	35.8055	98.0033	80.0963	168.729	129.86	118.159	90.0735	119.506	8	11	7	14	3	7	6	12	9	6	7	10	136.393	95.6585	114.4	10	7	8	4	4	4	0.701344	0.838749	0.836179
SRP68	signal recognition particle subunit SRP68	142.454	155.391	54.0163	150.347	166.318	104.502	60.4847	48.9345	183.114	182.555	13.5538	30.611	7	7	6	4	8	2	7	5	5	6	1	3	125.552	95.06	102.458	6	5.5	3.75	4	4	4	0.757137	0.816063	0.927792
FAM98A	protein; FAM98A or FAM98A (isoform unknown)	140.545	118.602	160.556	156.487	112.409	93.3301	96.1942	78.1543	34.7365	159.322	165.378	146.195	5	4	6	7	3	3	4	3	2	4	7	5	144.048	95.0219	126.408	5.5	3.25	4.5	4	4	4	0.659656	0.877541	0.751709
PAIP2	polyadenylate-binding protein-interacting protein 2					50.6416	137.023		96.9056	68.6578			124.737					1	1		1	1			1		94.8567	96.6973		1	1	0	3	2	#DIV/0!	#DIV/0!	0.980965
ANP32B	acidic leucine-rich nuclear phosphoprotein 32 family member B	15.7399	26.1943	88.2815	116.631	173.583	89.5486		21.3365	14.5606				1	2	3	3	5	3		2	1				61.7116	94.8228	14.5606	2.25	3.33333	1	4	3	1	1.53655	0.235946	6.51229
PGRMC1	membrane-associated progesterone receptor component; 1 or 1 (isoform unknown)	53.3351	60.9581	201.807	88.9043	91.6565	104.249		88.5186		224.124	74.991	83.6011	1	1	3	1	1	1		1		2	1	1	101.251	94.808	127.572	1.5	1	1.33333	4	3	3	0.936365	1.25996	0.743171
ACTN4	; alpha-actinin-4 or alpha-actinin-4 (isoform unknown)	53.1465	67.211	79.7124	96.0052	86.5988	78.4473	99.8481	112.392	64.4966	90.6456	54.1149	94.4606	5	7	7	8	7	7	8	10	7	7	5	8	74.0188	94.3215	75.9294	6.75	8	6.75	4	4	4	1.27429	1.02581	1.24222
NUDC	nuclear migration protein; nudC or nudC (isoform unknown)	76.42	89.3813	144.934	74.2734	75.044	142.71	93.4651	63.5752	69.398	137.112	66.1317	150.029	2	4	5	3	3	4	5	2	3	6	4	4	96.2522	93.6985	105.668	3.5	3.5	4.25	4	4	4	0.973469	1.09782	0.886728
LRPPRC	leucine-rich PPR motif-containing protein; mitochondrial or mitochondrial (isoform unknown)	66.4816	78.9997	128.681	124.493	75.1544	72.5852	123.714	102.933	122.916	118.635	145.441	133.732	16	17	18	15	12	11	18	13	15	16	23	20	99.6637	93.5966	130.181	16.5	13.5	18.5	4	4	4	0.939124	1.30621	0.718971
VDAC1	voltage-dependent anion-selective channel protein 1	92.2325	70.8571	174.009	112.128	67.357	140.174	67.5254	97.2912	63.515	63.2792	52.5209	139.322	4	2	6	4	2	5	1	3	3	2	1	5	112.307	93.0869	79.6592	4	2.75	2.75	4	4	4	0.828863	0.709301	1.16856
GALT	galactose-1-phosphate uridylyltransferase	73.6782	69.8602	90.775			85.3817		99.8585			71.9935		1	1	1			1		1			1		78.1045	92.6201	71.9935	1	1	1	3	2	1	1.18585	0.921759	1.28651
NEDD4|NEDD4L	E3 ubiquitin-protein ligase; NEDD4-like or NEDD4-like (isoform unknown) or NEDD4 or NEDD4 (isoform unknown)					71.3723	47.1745	168.681	81.5442									4	2	8	4						92.193			4.5		0	4	0	#DIV/0!	#DIV/0!	#DIV/0!
PSMB2	proteasome subunit beta; type-2 or type-2 (isoform unknown)	109.85	172.724	135.773	116.724	107.008		119.53	49.754	117.253	139.606		78.2743	2	4	2	2	3		2	2	3	3		1	133.768	92.0974	111.711	2.5	2.33333	2.33333	4	3	3	0.688487	0.835113	0.824424
EIF4G1	eukaryotic translation initiation factor 4 gamma; 1 or 1 (isoform unknown)	57.4695	64.8313	84.0477	69.395	68.1259	51.199	130.934	116.862	55.9168	59.725	60.2246	41.8689	9	10	12	8	8	7	15	13	9	8	11	6	68.9359	91.7802	54.4338	9.75	10.75	8.5	4	4	4	1.33139	0.78963	1.68609
SEC62	translocation protein; SEC62 or SEC62 (isoform unknown)					70.6394	102.311	100.495	93.1521									1	3	2	2						91.6494			2		0	4	0	#DIV/0!	#DIV/0!	#DIV/0!
CFL1|CFL2	; cofilin-1 or cofilin-2	58.0547	78.5482	101.999	74.267	152.116	98.6148	24.0577		26.4521	28.8829			2	2	2	2	2	2	1		1	2			78.2173	91.5962	27.6675	2	1.66667	1.5	4	3	2	1.17105	0.353726	3.31061
GTF2A2	transcription initiation factor IIA subunit 2	139.281	189.94	160.081		53.7263		129.047		51.1041		36.1157	36.7048	2	3	2		1		2		1		1	1	163.101	91.3867	41.3082	2.33333	1.5	1	3	2	3	0.560308	0.253268	2.21231
RPS17	40S ribosomal protein S17	83.1733	87.0757		83.282	110.478		83.202	79.9889			79.4816	82.1011	1	1		1	1		1	1			1	1	84.5103	91.223	80.7913	1	1	1	3	3	2	1.07943	0.955993	1.12912
RPS26	40S ribosomal protein S26					80.1995	87.5122	105.623										1	1	1							91.1116			1		0	3	0	#DIV/0!	#DIV/0!	#DIV/0!
MYH9	myosin-9	90.5308	87.7101	120.655	116.936	74.2273	81.3943	101.18	107.303	106.398	111.816	87.7998	105.446	25	25	27	29	22	21	25	27	23	26	26	27	103.958	91.0262	102.865	26.5	23.75	25.5	4	4	4	0.875604	0.989483	0.884911
PRMT1|PRMT8	protein arginine N-methyltransferase; 1 or 1 (isoform unknown) or 8 or 8 (isoform unknown)	85.7345	96.1759	103.229	95.7353	92.7923	19.352	125.786	125.495	114.373	123.782	17.2696	110.302	1	1	1	1	1	1	1	1	1	1	1	1	95.2186	90.8562	91.4317	1	1	1	4	4	4	0.954185	0.96023	0.993705
NSF	vesicle-fusing ATPase	83.5345	74.6334	68.4008	115.109	91.2651	112.321	59.8766	99.0202	84.0728	77.5856	59.5264	70.0201	10	7	6	9	8	10	7	9	9	8	6	7	85.4195	90.6208	72.8012	8	8.5	7.5	4	4	4	1.06089	0.852279	1.24477
PNP	purine nucleoside phosphorylase	65.8284	38.5688	104.323	50.6003	86.4494	93.7751				34.626		13.249	5	3	5	3	5	4				2		1	64.8302	90.1123	23.9375	4	4.5	1.5	4	2	2	1.38997	0.369233	3.76449
MARCKS	myristoylated alanine-rich C-kinase substrate	63.2131	66.7635	85.7598	82.0743	99.3923	103.345	85.3162	72.1581	100.489	103.162	112.295	40.4505	3	2	2	2	2	3	3	2	3	3	2	2	74.4527	90.053	89.0993	2.25	2.5	2.5	4	4	4	1.20953	1.19672	1.0107
HNRNPH2	heterogeneous nuclear ribonucleoprotein H2	60.7567	43.0157		11.5547	70.5929	189.357	52.6828	47.2926	61.1128			52.5575	3	2		1	2	5	2	2	3			2	38.4424	89.9813	56.8351	2	2.75	2.5	3	4	2	2.34068	1.47845	1.5832
ATP1A1	sodium\/potassium-transporting ATPase subunit; alpha-1 or alpha-1 (isoform unknown)	46.9837	50.6747	73.1903	93.9061	97.4964	94.5726	68.7136	98.3998	99.8026	120.466	86.1285	101.322	5	5	7	6	6	6	7	5	6	7	6	6	66.1887	89.7956	101.93	5.75	6	6.25	4	4	4	1.35666	1.53999	0.880955
RPS18|RPS18P5	; ribosomal protein S18 pseudogene 5 or 40S ribosomal protein S18	95.6002	53.1395	111.787	49.2403	127.064	67.1439	104.517	59.9115			65.4887		2	1	2	1	2	1	2	1			2		77.4417	89.6592	65.4887	1.5	1.5	2	4	4	1	1.15776	0.845652	1.36908
MAT2A	S-adenosylmethionine synthase isoform type-2	66.6582	65.98	90.1568	107.272	80.512	116.92	77.5556	80.1123	85.8047	66.4771	80.3317	58.9446	2	3	3	5	2	4	3	3	4	2	3	2	82.5167	88.775	72.8895	3.25	3	2.75	4	4	4	1.07584	0.883331	1.21794
PSME3	proteasome activator complex subunit; 3 or 3 (isoform unknown)	82.929	207.214	171.849	206.692	66.0804	98.3553	79.309	109.71	301.255	88.4314	93.0906	217.793	3	5	6	8	4	3	2	3	6	2	3	5	167.171	88.3638	175.142	5.5	3	4	4	4	4	0.528583	1.04768	0.504525
DDX17|DDX5	probable ATP-dependent RNA helicase; DDX17 or DDX17 (isoform unknown) or DDX5 or DDX5 (isoform unknown)	66.9277	113.105	69.0498	58.7385	110.38	115.32	31.4885	95.5746	55.3048	35.6399	98.693	68.4231	2	6	2	2	4	4	1	4	4	1	4	3	76.9553	88.1909	64.5152	3	3.25	3	4	4	4	1.146	0.838346	1.36698
LSM2	U6 snRNA-associated Sm-like protein LSm2	70.56	69.1151	82.0168		90.7523	91.6739		80.7235	158.299	53.8338	118.011	137.533	1	1	1		1	1		1	1	1	1	1	73.8973	87.7166	116.919	1	1	1	3	3	4	1.18701	1.58218	0.750233
UMAD1	UBAP1-MVB12-associated (UMA) -domain containing protein 1					51.7858	149.089	83.4022	64.9208									1	2	1	1						87.2994			1.25		0	4	0	#DIV/0!	#DIV/0!	#DIV/0!
FLNB	; filamin-B or filamin-B (isoform unknown)	24.5958	103.043	111.5	97.2142	96.0989	80.6923	91.9185	80.4262	95.7959	81.3074	72.4627	78.3363	9	12	15	14	7	7	13	9	12	10	11	11	84.0883	87.284	81.9756	12.5	9	11	4	4	4	1.038	0.974875	1.06476
EMC8	ER membrane protein complex subunit 8		52.3525	40.5998				87.0839			61.7529	52.5067			1	1				2			1	1		46.4762	87.0839	57.1298	1	2	1	2	1	2	1.87373	1.22923	1.52432
UBE2O	(E3-independent) E2 ubiquitin-conjugating; enzyme or enzyme (isoform unknown)	61.2945	60.3822	70.8212	6.38418	112.941	79.937	64.7633	90.3642	65.9559	8.09119	53.0735	54.5841	2	1	1	1	3	3	4	4	3	1	3	2	49.7205	87.0015	45.4262	1.25	3.5	2.25	4	4	4	1.74981	0.91363	1.91523
RPSA	40S ribosomal protein SA	30.0708	129.249	123.497	144.701	123.909	142.343	43.9308	37.6815	142.131	180.204	30.9184	119.378	1	2	2	3	2	2	1	1	2	3	1	2	106.88	86.9662	118.158	2	1.5	2	4	4	4	0.813684	1.10552	0.736018
LOC105375816	putative coiled-coil domain-containing protein 144C			96.1908	100.267		86.2288									1	1		1							98.2291	86.2288		1	1		2	1	0	0.877834	0	#DIV/0!
LAP3	cytosol aminopeptidase	4.34633	114.351	79.6376	16.2217	161.044	64.3937	82.1864	37.262	30.162	12.0243	27.2072	30.0865	1	5	6	2	5	4	2	3	4	1	2	2	53.6392	86.2214	24.87	3.5	3.5	2.25	4	4	4	1.60743	0.463654	3.46688
TBC1D20	TBC1 domain family member; 20 or 20 (isoform unknown)					86.174												1									86.174			1		0	1	0	#DIV/0!	#DIV/0!	#DIV/0!
ARF1|ARF3|ARF5	ADP-ribosylation factor; 1 or 1 (isoform unknown) or 3 or 3 (isoform unknown) or 5		34.1467	89.5786	40.5741	88.2836	83.432								1	2	1	2	2							54.7665	85.8578		1.33333	2		3	2	0	1.56771	0	#DIV/0!
NME1	nucleoside diphosphate kinase; A or A (isoform unknown)	105.451			127.553		150.364		21.0559	51.8926	65.1696		53.0498	1			1		2		1	1	2		2	116.502	85.7097	56.704	1	1.5	1.66667	2	2	3	0.735692	0.48672	1.51153
ERP29	endoplasmic reticulum resident protein; 29 or 29 (isoform unknown)	52.1897	39.1799	50.4718	31.2143	84.1469	86.9625				17.2933			3	3	2	2	3	4				1			43.264	85.5547	17.2933	2.5	3.5	1	4	2	1	1.97751	0.399717	4.94727
TXNDC17	thioredoxin domain-containing protein 17		63.5861		74.8267	85.4624									1		1	1								69.2064	85.4624		1	1		2	1	0	1.23489	0	#DIV/0!
B-ALPHA-1|TUBA1A|TUBA1B|TUBA1C|TUBA3C|TUBA3D|TUBA3E|TUBA4A	tubulin alpha family	71.3746	79.5144	86.5906	94.6255	93.9644	91.7365	56.0474	99.9857	50.7008	56.3579	90.0449	93.629	2	2	2	4	2	4	2	4	2	2	2	2	83.0263	85.4335	72.6831	2.5	3	2	4	4	4	1.02899	0.875423	1.17542
UQCRFS1|UQCRFS1P1	; ubiquinol-cytochrome c reductase, Rieske iron-sulfur polypeptide 1 or cytochrome b-c1 complex subunit Rieske, mitochondrial	49.7361	96.8607	110.566	111.878	75.4249	73.1821	54.419	137.301	39.9961	46.1315	19.6972	45.5468	2	3	3	4	2	2	2	2	1	2	1	2	92.2602	85.0818	37.8429	3	2	1.5	4	4	4	0.922194	0.410176	2.24829
HSP90AB1|HSP90AB2P	heat shock protein; HSP 90-beta or HSP 90-beta (isoform unknown) or 90 alpha family class B member 2, pseudogene	19.3975	88.0476	84.0376	79.6649	69.3538	91.1482	58.5765	120.493	95.1698	159.87	142.377	145.517	1	3	2	2	2	2	1	2	2	3	3	3	67.7869	84.8929	135.734	2	1.75	2.75	4	4	4	1.25235	2.00236	0.625438
ZNF483	zinc finger protein; 483 or 483 (isoform unknown)						84.8295												1								84.8295			1		0	1	0	#DIV/0!	#DIV/0!	#DIV/0!
HNRNPF|HNRNPH1|HNRNPH2	heterogeneous nuclear ribonucleoprotein; F or H or H (isoform unknown) or H2	211.774			78.5316		89.9432	79.6421						3			3		3	3						145.153	84.7927		3	3		2	2	0	0.584162	0	#DIV/0!
NARS	asparagine--tRNA ligase; cytoplasmic or cytoplasmic (isoform unknown)	68.166	118.609	105.618	97.2557	132.846	36.0373	104.1	64.334	106.333	73.1363	47.0069	72.4689	5	7	5	5	7	2	6	4	6	4	4	5	97.4121	84.3294	74.7363	5.5	4.75	4.75	4	4	4	0.865697	0.767218	1.12836
TUBB3|TUBB4A|TUBB4B	tubulin; beta-3 chain or beta-3 chain (isoform unknown) or beta-4A chain or beta-4A chain (isoform unknown) or beta-4B chain	83.4381	38.417	60.8915	113.496	66.6885	112.762	52.9097	100.244	58.151	60.6303	106.938	98.9977	1	1	1	1	1	1	1	2	1	1	2	2	74.0606	83.151	81.1793	1	1.25	1.5	4	4	4	1.12274	1.09612	1.02429
API5	apoptosis inhibitor; 5 or 5 (isoform unknown)	120.341	128.668	98.4325	84.779	104.343	161.372	40.2668	25.2035	22.93	44.1877	27.845	32.8832	11	11	6	5	6	10	4	3	2	5	3	3	108.055	82.7963	31.9615	8.25	5.75	3.25	4	4	4	0.766241	0.295789	2.5905
CSNK2A1|CSNK2A3	casein kinase II subunit alpha	53.9783	101.135	112.444	102.439	89.8566		86.1278	72.3684	103.605	29.1096	41.3407	19.2957	3	5	4	3	4		2	2	3	2	2	2	92.499	82.7843	48.3379	3.75	2.66667	2.25	4	3	4	0.894975	0.522577	1.71262
G3BP1	ras GTPase-activating protein-binding protein 1		86.5733	71.1358	38.3504		63.4517	89.5071	95.0849		68.308	80.0659	83.5196		3	2	2		2	4	4		3	4	4	65.3532	82.6812	77.2979	2.33333	3.33333	3.66667	3	3	3	1.26514	1.18277	1.06964
HSP90AA1|HSP90AA5P	heat shock protein; HSP 90-alpha or HSP 90-alpha (isoform unknown) or 90 alpha family class A member 5, pseudogene	12.2231	11.6024	86.1548		59.591	75.3122	83.5126	111.569			75.6514	68.5442	1	1	2		1	1	1	2			1	1	36.6601	82.4962	72.0978	1.33333	1.25	1	3	4	2	2.2503	1.96665	1.14423
MCCC2	methylcrotonoyl-CoA carboxylase beta chain; mitochondrial or mitochondrial (isoform unknown)	59.4179	160.68	66.388	71.9519	78.5175	96.5635	91.4385	62.1984	55.3457	91.2199	42.4828	45.8847	5	6	5	5	5	4	6	5	4	5	4	3	89.6094	82.1795	58.7333	5.25	5	4	4	4	4	0.917086	0.655437	1.3992
FLJ35371|TPM3|TPM3P4	tropomyosin family	106.13	55.7354	36.0073	92.8299	35.0562	138.593	92.9337	61.503	104.742	31.9477	76.7761	37.7158	4	2	1	2	1	2	2	2	2	1	1	1	72.6757	82.0216	62.7954	2.25	1.75	1.25	4	4	4	1.1286	0.86405	1.30617
SHMT2	serine hydroxymethyltransferase; mitochondrial or mitochondrial (isoform unknown)	102.648	95.9775	141.941	128.721	125.086	10.8074	81.8659	108.875	48.4703	80.907	67.5795	109.293	4	4	5	4	6	1	5	4	2	3	3	4	117.322	81.6588	76.5624	4.25	4	3	4	4	4	0.696023	0.652584	1.06656
BABAM2	BRISC and BRCA1-A complex member; 2 or 2 (isoform unknown)					82.9742		67.165	94.8246		5.09031							4		3	3		1				81.6546	5.09031		3.33333	1	0	3	1	#DIV/0!	#DIV/0!	16.0412
SMAD1	mothers against decapentaplegic homolog 1	167.279	153.312	48.7963	205.582	56.7597	61.8143	182.99	24.7985	50.5457	20.9231	17.4385	43.3928	2	2	2	3	1	2	3	1	2	1	1	1	143.742	81.5906	33.075	2.25	1.75	1.25	4	4	4	0.567616	0.230099	2.46683
UBE2M	NEDD8-conjugating enzyme Ubc12	38.8809	54.621	165.024		135.165		27.9792						1	2	3		2		1						86.1754	81.5723		2	1.5		3	2	0	0.946584	0	#DIV/0!
TAB1	TGF-beta-activated kinase 1 and MAP3K7-binding protein; 1 or 1 (isoform unknown)	159.89	147.677	113.7	82.4053	128.548	52.8957	71.4423	72.2505		150.976	33.2342	82.1763	10	8	5	4	8	2	3	3		8	2	4	125.918	81.2842	88.7954	6.75	4	4.66667	4	4	3	0.645532	0.705184	0.91541
CNN3	; calponin-3 or calponin-3 (isoform unknown)	42.9591	122.622	12.0394	51.7126	176.414	44.5008	44.7197	58.5829	63.0186	73.7104		36.8041	1	3	1	1	4	1	1	2	2	2		1	57.3332	81.0543	57.8444	1.5	2	1.66667	4	4	3	1.41374	1.00892	1.40125
GSR	glutathione reductase; mitochondrial or mitochondrial (isoform unknown)	11.1135	9.12013	17.0011	15.4915	214.035	19.9482	8.95566		10.9315	12.6205	8.17471	9.33784	1	1	1	1	3	1	1		1	1	1	1	13.1816	80.9796	10.2662	1	1.66667	1	4	3	4	6.14339	0.778826	7.88801
EIF4EBP1	eukaryotic translation initiation factor 4E-binding protein 1	76.9925	74.1166	100.915	96.0361	120.651	112.696	40.4206	48.4739	55.8592	56.4216			1	1	1	1	1	1	1	1	1	1			87.015	80.5606	56.1404	1	1	1	4	4	2	0.925824	0.645181	1.43498
SRP72	signal recognition particle subunit; SRP72 or SRP72 (isoform unknown)	64.5503	73.4602	79.3026	101.954	72.6142	41.8858	105.268	101.464	80.903	90.2667	78.3748	68.0179	5	7	6	8	4	3	7	6	7	5	7	5	79.8167	80.308	79.3906	6.5	5	6	4	4	4	1.00616	0.994661	1.01156
LOC643576|PGAM1|PGAM1P4|PGAM2|PGAM4	phosphoglycerate mutase family	64.9709	68.6402	63.4626	68.8715	128.486	135.167	25.9517	31.5089	39.5656	44.0238	29.7026	33.1002	1	1	1	1	1	1	1	1	1	1	1	1	66.4863	80.2784	36.5981	1	1	1	4	4	4	1.20744	0.55046	2.19351
RPRD1B	regulation of nuclear pre-mRNA domain-containing protein; 1B or 1B (isoform unknown)	43.5465	60.3973	93.505	106.856		94.4985	63.8709	78.9694	44.2186	11.2956	11.0495	70.6813	3	4	5	4		4	3	3	3	1	1	3	76.0762	79.1129	34.3112	4	3.33333	2	4	3	4	1.03992	0.451012	2.30574
ABRAXAS2	BRISC complex subunit Abraxas 2; BRISC complex subunit; Abro1 or Abro1 (isoform unknown)		10.9441			241.85	26.3333	29.7901	18.1082						1			2	2	2	1					10.9441	79.0205		1	1.75		1	4	0	7.22038	0	#DIV/0!
PSMC4	26S proteasome regulatory subunit; 6B or 6B (isoform unknown)	60.9839	64.1845	67.5345	47.0582	79.9313	92.2105	89.8841	53.5103	86.1088	66.5379	82.6531	55.8312	3	4	3	2	3	4	3	2	4	3	4	3	59.9403	78.8841	72.7828	3	3	3.5	4	4	4	1.31604	1.21425	1.08383
MCTS1	malignant T-cell-amplified sequence 1	94.4174	143.487	201.189	103.779	138.358	18.5523	64.9398	93.0687	58.8988	58.859	42.7908	53.7291	2	2	4	2	2	1	2	2	2	1	1	1	135.718	78.7298	53.5694	2.5	1.75	1.25	4	4	4	0.580097	0.39471	1.46968
PFDN5	prefoldin subunit; 5 or 5 (isoform unknown)	45.9378	81.5731	81.3522	118.121	94.3772	93.3625	63.171	63.8449	60.3975	39.8942	55.2687	44.1596	1	3	2	3	2	2	2	2	2	1	2	2	81.7461	78.6889	49.93	2.25	2	1.75	4	4	4	0.962602	0.610794	1.57599
AGK	acylglycerol kinase; mitochondrial or mitochondrial (isoform unknown)	29.1966	24.4463	68.7814	72.6332	47.1979	56.5855	84.2555	122.013	156.763	141.747	79.2657	76.9527	2	2	4	3	4	5	4	5	9	6	4	4	48.7644	77.5129	113.682	2.75	4.5	5.75	4	4	4	1.58954	2.33125	0.681839
NDUFB10	NADH dehydrogenase \[ubiquinone\] 1 beta subcomplex subunit 10		109.766	56.3901		61.4831	84.0529	75.4983	88.118	91.0065	61.3417		49.5348		3	1		2	2	2	2	2	1		1	83.0778	77.2881	67.2943	2	2	1.33333	2	4	3	0.930309	0.810016	1.14851
SLC9A3R1	Na(\+)\/H(\+) exchange regulatory cofactor NHE-RF1	115.802	77.873	109.891	85.2806	97.4581	104.335	58.758	48.3991	19.1144	31.76	23.1081	36.0491	5	5	5	4	5	6	3	3	2	3	2	3	97.2115	77.2377	27.5079	4.75	4.25	2.5	4	4	4	0.794532	0.28297	2.80783
ST13|ST13P4	; ST13, Hsp70 interacting protein pseudogene 4 or hsc70-interacting protein or hsc70-interacting protein (isoform unknown)	111.209	79.3602	109.704	106.967	77.3137	106.569	62.1142	62.84	60.7224	68.3731	76.1412	66.3233	2	1	2	2	1	1	1	1	1	1	2	1	101.81	77.2092	67.89	1.75	1	1.25	4	4	4	0.758365	0.66683	1.13727
RPS8	40S ribosomal protein S8		71.177	97.5213			77.0798					63.5049			1	1			1					1		84.3492	77.0798	63.5049	1	1	1	2	1	1	0.913818	0.752881	1.21376
CCDC50	coiled-coil domain-containing protein 50	64.822	86.3261	75.2922	94.9461	52.9265	84.5768	62.3009	107.443	79.1396	35.7912	66.7927	51.4779	4	4	4	5	2	4	3	5	5	2	4	3	80.3466	76.8118	58.3004	4.25	3.5	3.5	4	4	4	0.956006	0.725611	1.31752
ACOT7	cytosolic acyl coenzyme A thioester; hydrolase or hydrolase (isoform unknown)	52.915	58.1225	90.9194	48.5219	87.1232	65.106							4	4	5	3	4	4							62.6197	76.1146		4	4		4	2	0	1.21551	0	#DIV/0!
POU3F2	POU domain, class 3, transcription factor 2	92.7028		62.9147				75.9053						2		2				2						77.8087	75.9053		2	2		2	1	0	0.975537	0	#DIV/0!
NDUFA8	NADH dehydrogenase \[ubiquinone\] 1 alpha subcomplex subunit; 8 or 8 (isoform unknown)		73.7778	171.48	213.13	21.2159	154.67		50.9535	49.8482		31.4876	38.5168		2	2	3	1	2		1	1		1	1	152.796	75.6131	39.9509	2.33333	1.33333	1	3	3	3	0.494863	0.261466	1.89265
COPA	coatomer subunit; alpha or alpha (isoform unknown)	48.3158	57.6087	74.049	90.1478	68.1669	69.724	103.063	58.5305	58.1813	48.2447	37.1053	61.2077	8	8	8	11	7	8	9	7	4	6	4	6	67.5304	74.8712	51.1848	8.75	7.75	5	4	4	4	1.1087	0.757952	1.46276
HSPA1L|HSPA2|HSPA5|HSPA8	; heat shock 70 kDa protein 1-like or heat shock-related 70 kDa protein 2 or 78 kDa glucose-regulated protein or heat shock cognate 71 kDa protein or heat shock cognate 71 kDa protein (isoform unknown)	84.7168	87.842	77.0414	107.415	94.2577	83.594	79.4461	41.9476	41.3356	36.2961	10.9909		4	4	4	4	4	4	2	4	2	2	2		89.2537	74.8114	29.5409	4	3.5	2	4	4	3	0.838188	0.330977	2.53247
RAB1A|RAB1B|RAB1C	; ras-related protein Rab-1A or ras-related protein Rab-1A (isoform unknown) or ras-related protein Rab-1B or RAB1C, member RAS oncogene family pseudogene	46.6201	53.568	67.7394	63.2406	70.7293	77.8682			42.2728	39.9549		38.8777	1	1	1	1	1	1			1	1		1	57.792	74.2987	40.3685	1	1	1	4	2	3	1.28562	0.698513	1.84051
LSM7	U6 snRNA-associated Sm-like protein; LSm7 or LSm7 (isoform unknown)			65.0348			74.124						87.1953			1			1						1	65.0348	74.124	87.1953	1	1	1	1	1	1	1.13976	1.34075	0.850091
BSG	basigin	19.1487	79.6634	69.3969			50.9552	77.2872	94.0329		105.717	16.8832	61.9343	2	3	2			2	3	3		3	1	2	56.0697	74.0918	61.5113	2.33333	2.66667	2	3	3	3	1.32142	1.09705	1.20452
CALR	calreticulin	79.8308	42.181	49.5437	81.4485	120.868	79.7555	20.615		26.4031	37.0552			3	2	2	3	4	2	1		1	2			63.251	73.7463	31.7291	2.5	2.33333	1.5	4	3	2	1.16593	0.501638	2.32424
CC2D1B	coiled-coil and C2 domain-containing protein; 1B or 1B (isoform unknown)					70.6474	54.9561	67.4441	101.912									7	6	7	8						73.7398			7		0	4	0	#DIV/0!	#DIV/0!	#DIV/0!
RPL7A	60S ribosomal protein L7a	8.26022	30.3	11.771	5.09189	102.226	55.2183	15.9168	121.005	19.1585	62.6696	20.963	41.5608	2	4	2	1	2	3	2	2	2	3	2	2	13.8558	73.5915	36.088	2.25	2.25	2.25	4	4	4	5.31125	2.60454	2.03923
B-ALPHA-1|TUBA1A|TUBA1B|TUBA1C|TUBA3C|TUBA3D|TUBA3E|TUBA8	tubulin alpha family	49.6412		63.8607	63.7214	68.3089		76.332	75.9159			72.0825	78.8444	1		1	1	1		1	1			1	1	59.0745	73.5189	75.4635	1	1	1	3	3	2	1.24451	1.27743	0.974232
TMED10	transmembrane emp24 domain-containing protein 10			25.9771			46.7357		100.031		35.6267					1			2		1		1			25.9771	73.3834	35.6267	1	1.5	1	1	2	1	2.82493	1.37147	2.05979
PPM1G	protein phosphatase 1G	36.4036	18.1655	60.2725	24.2472	86.7384	101.789	76.2265	28.1807	349.615	469.462	423.817	367.698	2	3	4	2	5	5	4	2	12	10	11	9	34.7722	73.2335	402.648	2.75	4	10.5	4	4	4	2.10609	11.5796	0.18188
TESC	calcineurin B homologous protein; 3 or 3 (isoform unknown)					72.6304				30.1319								1				1					72.6304	30.1319		1	1	0	1	1	#DIV/0!	#DIV/0!	2.41042
HPS3	Hermansky-Pudlak syndrome 3; protein or protein (isoform unknown)					30.7582	53.4398	125.549	80.0196									6	8	9	8						72.4417			7.75		0	4	0	#DIV/0!	#DIV/0!	#DIV/0!
FLNA	; filamin-A or filamin-A (isoform unknown)	103.919	73.9845	112.022	103.547	77.8925	52.0448	70.5632	88.3158	79.6046	74.0469	55.5207	57.5395	25	19	23	20	17	12	15	18	19	14	14	14	98.3681	72.2041	66.6779	21.75	15.5	15.25	4	4	4	0.734019	0.677841	1.08288
KPNA3|KPNA4	importin subunit; alpha-4 or alpha-4 (isoform unknown) or alpha-3	56.1338	53.4886	32.1749			69.0335	75.2969		79.6904	37.8358	78.697		2	2	1			2	2		2	1	2		47.2658	72.1652	65.4077	1.66667	2	1.66667	3	2	3	1.5268	1.38383	1.10331
YME1L1	ATP-dependent zinc metalloprotease; YME1L1 or YME1L1 (isoform unknown)			2.96454	2.30346				72.1367	3.5231		2.84144	52.73			1	1				1	1		1	1	2.634	72.1367	19.6982	1	1	1	2	1	3	27.3868	7.47844	3.6621
SRP19	signal recognition particle 19 kDa; protein or protein (isoform unknown)			110.499	116.295	109.717	142.752	18.5371	16.1006	138.565	173.887	110.694	34.2866			1	2	1	2	1	1	2	3	1	2	113.397	71.7765	114.358	1.5	1.25	2	2	4	4	0.632967	1.00847	0.627648
CAND1	cullin-associated NEDD8-dissociated protein 1	82.2847	68.6731	94.5466	70.2055	52.2805	67.6792	87.8386	79.071	58.5534	78.9571	82.9054	62.1122	13	10	14	10	6	10	11	10	9	11	11	7	78.9275	71.7173	70.632	11.75	9.25	9.5	4	4	4	0.908649	0.894898	1.01537
MTHFD2	bifunctional methylenetetrahydrofolate dehydrogenase/cyclohydrolase,	99.4185	114.534	142.852	100.141	50.3707	75.0419	84.9417	73.8543	54.2043	80.8008	62.9594		3	5	5	2	2	3	3	2	1	2	2		114.236	71.0521	65.9882	3.75	2.5	1.66667	4	4	3	0.621975	0.577647	1.07674
AARS	alanine--tRNA ligase, cytoplasmic	118.308	93.5873	80.2425	59.146	113.834	102.462	34.5833	32.4024	25.483	48.4288	66.2356	74.8311	12	6	10	7	7	8	6	3	4	5	4	4	87.8209	70.8204	53.7446	8.75	6	4.25	4	4	4	0.806418	0.61198	1.31772
ABP125|SEC31A	NOT mergeable descriptions	58.4636	54.3064	61.5627	43.8618	52.1308	68.4919	81.4745	81.1844	57.587	68.1305	54.5004	19.9816	7	6	6	3	5	7	7	5	5	5	5	3	54.5486	70.8204	50.0499	5.5	6	4.5	4	4	4	1.2983	0.917528	1.415
GDI1|GDI2	rab GDP dissociation inhibitor; alpha or beta or beta (isoform unknown)	10.4736	84.1382	117.43	49.9737	137.914	125.056	10.7782	8.73121	10.8702			18.5535	1	4	8	2	6	6	1	1	1			2	65.5038	70.6198	14.7118	3.75	3.5	1.5	4	4	2	1.0781	0.224595	4.80021
UNG	uracil-DNA glycosylase	74.049	76.3776	56.0907	96.3402	66.0233	41.3914	67.4129	107.577	71.0526	104.757	129.022	61.7176	3	4	2	3	2	1	3	3	2	2	3	2	75.7144	70.6013	91.6372	3	2.25	2.25	4	4	4	0.932468	1.2103	0.770443
RPS25|RPS25P6	; ribosomal protein S25 pseudogene 6 or 40S ribosomal protein S25	118.152	94.3947	141.505			89.6369	50.9915		70.475	117.229	104.307	179.309	2	2	2			1	1		1	2	2	3	118.017	70.3142	117.83	2	1	2	3	2	4	0.595796	0.998412	0.596743
RAB10|RAB13|RAB15|RAB1A|RAB1B|RAB1C|RAB8A|RAB8B	; ras-related protein Rab-10 or ras-related protein Rab-13 or ras-related protein Rab-13 (isoform unknown) or ras-related protein Rab-15 or ras-related protein Rab-15 (isoform unknown) or ras-related protein Rab-1A or ras-related protein Rab-1A (isoform unknown) or ras-related protein Rab-1B or ras-related protein Rab-1B (isoform unknown) or RAB1C, member RAS oncogene family pseudogene or ras-rel…	66.9837		84.6194	82.2095	90.8988	85.9154	51.0572	52.9223	56.2647	57.2063		53.1791	1		1	1	1	1	1	1	1	1		1	77.9376	70.1984	55.55	1	1	1	3	4	3	0.900701	0.712751	1.2637
HNRNPH3	heterogeneous nuclear ribonucleoprotein H3#isoform c		59.6781			70.9135	69.2478			69.2424					2			2	2			2				59.6781	70.0807	69.2424	2	2	2	1	2	1	1.17431	1.16027	1.01211
RPL14	60S ribosomal protein L14	38.2848	45.6484	5.77736		94.794	94.6946		20.3944	79.4037	74.9206	56.521	34.8209	3	2	1		2	3		1	2	2	1	3	29.9035	69.961	61.4165	2	2	2	3	3	4	2.33956	2.05382	1.13912
PDIA4	protein disulfide-isomerase; A4 or A4 (isoform unknown)	77.1687	72.1706	82.9272	61.1021	89.7367	136.151	38.1143	15.6486	7.36577	34.5286	14.8831	6.93552	9	7	5	6	6	10	3	2	1	3	2	1	73.3421	69.9126	15.9283	6.75	5.25	1.75	4	4	4	0.95324	0.217177	4.38922
UQCRC1	cytochrome b-c1 complex subunit 1, mitochondrial	103.985	40.1693	184.392	183.789	91.3561	67.6817	56.2639	63.5521	43.9163	78.1874	65.0977	70.2413	3	1	5	6	3	2	2	2	2	2	2	3	128.084	69.7135	64.3607	3.75	2.25	2.25	4	4	4	0.544279	0.502488	1.08317
PPP2R1A|PPP2R1B	serine\/threonine-protein phosphatase 2A 65 kDa regulatory subunit; A or A (isoform unknown)	63.292	61.0127	75.1327	42.3929	82.1463	46.2261	68.1032	82.1062	43.4633	54.4609	81.572	43.4313	4	3	3	2	4	2	3	3	3	2	4	4	60.4575	69.6454	55.7319	3	3	3.25	4	4	4	1.15197	0.921835	1.24965
ADD3	; gamma-adducin or gamma-adducin (isoform unknown)							69.2825				4.7976								1				1			69.2825	4.7976		1	1	0	1	1	#DIV/0!	#DIV/0!	14.4411
GLUL	glutamine synthetase	51.9523		83.5	86.5044	52.5431	58.9008	89.0722	75.5341	63.3077	109.047	83.1384		1		2	2	1	1	2	1	1	2	2		73.9856	69.0125	85.1644	1.66667	1.25	1.66667	3	4	3	0.932783	1.15109	0.810345
SLC25A4	ADP/ATP translocase 1					63.0717			74.7983	728.076	787.196							3			3	3	3				68.935	757.636		3	3	0	2	2	#DIV/0!	#DIV/0!	0.090987
TMED9	transmembrane emp24 domain-containing protein 9	21.4279	22.1385		25.8188			68.8366						1	1		1			2						23.1284	68.8366		1	2		3	1	0	2.97628	0	#DIV/0!
LDHA|LDHAL6A	L-lactate dehydrogenase; A-like 6A or A-like 6A (isoform unknown) or A chain or A chain (isoform unknown)	51.2621	75.6375	75.2993	106.434	71.0151	111.105	51.3804	41.6049	58.4064	47.8294			1	1	1	1	1	1	1	1	1	1			77.1583	68.7763	53.1179	1	1	1	4	4	2	0.891366	0.688427	1.29479
SF3A3	splicing factor 3A subunit 3	36.3185	30.2161	54.6889	39.6571	46.9182	62.6257	96.5962			33.0578			3	3	4	3	3	4	5			2			40.2201	68.7134	33.0578	3.25	4	2	4	3	1	1.70843	0.821921	2.07858
NDUFB11	NADH dehydrogenase \[ubiquinone\] 1 beta subcomplex subunit; 11 or 11, (isoform unknown)						68.6613												1								68.6613			1		0	1	0	#DIV/0!	#DIV/0!	#DIV/0!
HNRNPAB|HNRNPDL	heterogeneous nuclear ribonucleoprotein; A\/B or A\/B (isoform unknown) or D-like or D-like (isoform unknown)	93.7971	94.4394	106.198	117.595	48.4543	108.44	38.6615	78.9389	87.1939	41.1226	35.0483	70.0204	2	2	2	2	1	2	1	2	2	1	1	2	103.008	68.6236	58.3463	2	1.5	1.5	4	4	4	0.6662	0.566428	1.17614
VPS37C	vacuolar protein sorting-associated protein; 37C or 37C (isoform unknown)					64.2955	34.6919	101.993	73.2237			3.90624						3	3	4	4			1			68.551	3.90624		3.5	1	0	4	1	#DIV/0!	#DIV/0!	17.5491
RBBP4	histone-binding protein RBBP4#isoform a	100.261	95.6877		47.68	76.5186	73.1822	67.9826	56.1233	69.008	30.0354		48.054	3	3		2	2	2	2	1	2	1		2	81.2095	68.4517	49.0325	2.66667	1.75	1.66667	3	4	3	0.842902	0.603777	1.39605
GATA6	transcription factor GATA-6	46.2174	40.746	91.3476	44.912	38.7779	68.0632	122.637	44.2968	89.088	40.8146	79.0692	40.1035	2	2	2	1	1	2	3	1	2	1	2	1	55.8058	68.4438	62.2688	1.75	1.75	1.5	4	4	4	1.22646	1.11581	1.09917
RPA1	replication protein A 70 kDa DNA-binding subunit	29.4215	40.1807	86.8579	111.7	96.9745	43.8659	53.6947	78.898	26.0205	81.1621	59.4659	31.1498	2	3	7	7	5	3	4	5	2	5	4	3	67.04	68.3583	49.4496	4.75	4.25	3.5	4	4	4	1.01966	0.737613	1.38238
PSMB4	proteasome subunit beta type-4	63.8076	80.4588			20.4532	109.767	74.1796		52.0939	66.1118	58.1578	50.3586	1	4			1	2	1		2	2	1	1	72.1332	68.1334	56.6805	2.5	1.33333	1.5	2	3	4	0.944549	0.785776	1.20206
MCAT|MGC47838	malonyl CoA-acyl carrier protein transacylase mitochondrial#isoform family	37.7281	50.3299	35.8504	63.4259	74.0161	87.6283	47.0675	63.5905	45.5045	43.7605	49.6786	53.0738	2	3	2	3	3	5	4	3	2	2	3	3	46.8336	68.0756	48.0044	2.5	3.75	2.5	4	4	4	1.45356	1.025	1.41811
ST13|ST13P5	; ST13, Hsp70 interacting protein pseudogene 5 or hsc70-interacting protein or hsc70-interacting protein (isoform unknown)	77.5113	64.1165		18.1971	82.7965			53.1244	15.38	70.1823	53.6815	60.416	3	2		1	2			1	1	2	1	2	53.275	67.9604	49.915	2	1.5	1.5	3	2	4	1.27565	0.936931	1.36152
GSTO1	glutathione S-transferase; omega-1 or omega-1 (isoform unknown)	58.6042	32.8409	35.4333	32.5105	87.0345	83.425		33.3944			14.1202	14.1156	2	1	1	1	2	2		2			1	1	39.8473	67.9513	14.1179	1.25	2	1	4	3	2	1.70529	0.3543	4.81313
SET	protein SET	21.1154	36.0631	27.9374	42.5159		86.7147	108.231	8.67425	21.9334	23.826		113.588	1	2	1	2		6	3	1	1	1		4	31.908	67.8733	53.1157	1.5	3.33333	2	4	3	3	2.12716	1.66465	1.27784
ARF1|ARF3	ADP-ribosylation factor; 1 or 3	60.2501	62.5476	17.2903	70.3288	92.7243	82.7999	27.1989		39.3669	39.2469	30.4372	32.7394	2	2	1	1	1	1	1		1	1	1	1	52.6042	67.5743	35.4476	1.5	1	1	4	3	4	1.28458	0.673855	1.90632
SAR1|SAR1A|SAR1B	; GTP-binding protein SAR1a or GTP-binding protein SAR1b or SAR1 protein	72.0176	68.5371	83.0094	82.5773		90.837	44.2397		47.8563		42.5214	45.5739	1	1	1	1		1	1		1		1	1	76.5354	67.5384	45.3172	1	1	1	4	2	3	0.882447	0.592108	1.49035
CHD1	chromodomain-helicase-DNA-binding protein; 1 or 1 (isoform unknown)	77.6097	75.1881	101.103	68.9197	35.0083	51.327	77.3567	106.418	68.4717	57.4719	50.2149	55.3795	14	15	21	13	9	14	14	17	14	11	15	17	80.7052	67.5274	57.8845	15.75	13.5	14.25	4	4	4	0.836717	0.717234	1.16659
SFXN1	; sideroflexin-1 or sideroflexin-1 (isoform unknown)	47.6713	10.8663	33.8112	16.8093	57.7483		77.1528		68.8311	28.6647	94.3589	74.5835	2	1	3	1	2		3		2	3	4	3	27.2895	67.4505	66.6096	1.75	2.5	3	4	2	4	2.47166	2.44085	1.01263
ATAD3A|ATAD3B	ATPase family AAA domain-containing protein; 3A or 3A (isoform unknown) or 3B or 3B (isoform unknown)					160.266	7.92511		34.0838									1	1		2						67.425			1.33333		0	3	0	#DIV/0!	#DIV/0!	#DIV/0!
COPG1|COPG2	coatomer subunit; gamma-1 or gamma-1 (isoform unknown) or gamma-2 or gamma-2 (isoform unknown)	18.3173	25.6881	67.5438	82.4005	69.0138	50.0241	36.2278	113.725	25.0455	41.5102	74.511	28.5909	2	2	4	4	4	4	2	6	2	2	6	2	48.4874	67.2477	42.4144	3	4	3	4	4	4	1.38691	0.874751	1.58549
AAMP	angio-associated migratory cell; protein or protein (isoform unknown)	19.0852	23.3513	16.8609	16.2443	75.6605	92.5558	51.7139	49.0015		15.2703	13.6413		1	2	1	1	2	3	1	1		1	1		18.8854	67.2329	14.4558	1.25	1.75	1	4	4	2	3.56005	0.76545	4.65092
LOC643534|RACK1	NOT mergeable descriptions	32.7623		44.217		52.9478	81.4644							1		1		1	2							38.4897	67.2061		1	1.5		2	2	0	1.74608	0	#DIV/0!
TIMM9	mitochondrial import inner membrane translocase subunit Tim9						66.9626												1								66.9626			1		0	1	0	#DIV/0!	#DIV/0!	#DIV/0!
SLC39A7	zinc transporter; SLC39A7 or SLC39A7 (isoform unknown)	29.7994	90.3353	39.4494	36.3054	80.3995	31.1282	80.1731	76.1234	71.5714	126.476	40.4841	54.1915	1	1	1	1	1	1	1	1	1	1	1	1	48.9724	66.956	73.1808	1	1	1	4	4	4	1.36722	1.49433	0.91494
EMG1	ribosomal RNA small subunit methyltransferase; NEP1 or NEP1 (isoform unknown)		85.3428	54.8444	89.8429	27.4194	104.647	72.7024	62.7245	89.2517		17.0986			3	2	3	1	3	2	2	3		1		76.6767	66.8735	53.1752	2.66667	2	2	3	4	2	0.872148	0.693499	1.25761
TNPO1	; transportin-1 or transportin-1 (isoform unknown)	30.9238	31.0903	24.142	39.4867	36.5599	37.1953	103.272	90.2074	71.277	52.655	53.0184	64.5646	4	4	2	2	3	2	7	5	4	3	4	4	31.4107	66.8086	60.3788	3	4.25	3.75	4	4	4	2.12694	1.92224	1.10649
HNRNPF|HNRNPH1	heterogeneous nuclear ribonucleoprotein; F or H or H (isoform unknown)	126.806	152.602	71.6097	148.321	45.9561	106.439	95.2279	19.5652	9.07854				2	2	4	2	2	2	2	2	2				124.835	66.797	9.07854	2.5	2	2	4	4	1	0.535083	0.0727244	7.35768
THOC3	THO complex subunit; 3 or 3 (isoform unknown)	84.5386	53.7705	23.8859	93.5483	87.5983	15.183	97.1738			126.913	76.065		2	1	2	3	3	1	2			3	2		63.9358	66.6517	101.489	2	2	2.5	4	3	2	1.04248	1.58736	0.656738
GINM1	glycoprotein integral membrane protein 1						66.618												1								66.618			1		0	1	0	#DIV/0!	#DIV/0!	#DIV/0!
RPS3A	40S ribosomal protein; S3a or S3a (isoform unknown)		24.8914		24.6636		66.6065			52.8633	15.1694	35.7478	35.1649		1		1		3			2	1	1	1	24.7775	66.6065	34.7364	1	3	1.25	2	1	4	2.68819	1.40193	1.91749
COPS6	COP9 signalosome complex subunit 6	33.7552	48.6613	23.9111	35.3163	26.4944	110.537	79.8448	48.5769	36.7351	52.1712	94.513	101.047	2	2	1	1	1	3	2	1	1	2	3	3	35.411	66.3633	71.1167	1.5	1.75	2.25	4	4	4	1.87409	2.00832	0.933161
PPP1CC	serine\/threonine-protein phosphatase PP1-gamma catalytic; subunit or subunit (isoform unknown)		32.747	37.6045	27.1475	59.5712			72.8772	52.8845	25.1908				1	1	1	2			2	2	1			32.4997	66.2242	39.0377	1	2	1.5	3	2	2	2.03769	1.20117	1.69642
SIX4	homeobox protein SIX4; isoform X1					60.9787			71.1358									1			1						66.0573			1		0	2	0	#DIV/0!	#DIV/0!	#DIV/0!
MRPL12	39S ribosomal protein L12, mitochondrial	85.6106	88.2157	92.8519	79.7107	64.8017	69.2111	37.3957	92.5344		43.996	63.2063	34.9858	4	4	3	4	2	2	2	3		2	2	2	86.5972	65.9857	47.396	3.75	2.25	2	4	4	3	0.761984	0.547316	1.39222
EEF2K|LOC101930123	eukaryotic elongation factor 2 family						64.2389	67.6763											1	1							65.9576			1		0	2	0	#DIV/0!	#DIV/0!	#DIV/0!
YWHAE|YWHAEP7	; tyrosine 3-monooxygenase\/tryptophan 5-monooxygenase activation or 14-3-3 protein epsilon or 14-3-3 protein epsilon (isoform unknown)		105.471		49.4022	47.9178	56.2841	36.1553	123.387			33.5133			1		1	1	1	1	1			1		77.4368	65.9359	33.5133	1	1	1	2	4	1	0.851481	0.432782	1.96746
PHB2	; prohibitin-2 or prohibitin-2 (isoform unknown)	79.2596	77.241	116.518	135.028	43.0421	50.7367	97.0683	72.3406	200.654	59.9624		57.1601	4	3	5	6	2	2	5	3	3	3		2	102.012	65.7969	105.925	4.5	3	2.66667	4	4	3	0.644993	1.03837	0.621162
EIF5B	eukaryotic translation initiation factor 5B	28.0662	17.6157	22.7145	29.8161	48.5769	105.261	46.5683	61.5692	27.2283	11.637	40.4789	18.3972	7	4	8	7	9	13	8	9	6	2	9	3	24.5531	65.4939	24.4353	6.5	9.75	5	4	4	4	2.66744	0.995203	2.6803
LOC101929950|LOC440434|NPEPPS	puromycin sensitive family	17.368	312.69	74.7077	76.8541	82.1721	59.5295	81.3263	38.5236	39.2447	34.1775	28.0734	19.0824	1	3	2	3	3	2	4	2	2	2	2	2	120.405	65.3879	30.1445	2.25	2.75	2	4	4	4	0.543066	0.250359	2.16915
ANP32A|ANP32AP1|ANP32B	acidic; nuclear phosphoprotein 32 family member A pseudogene 1 or leucine-rich nuclear phosphoprotein 32 family member A or leucine-rich nuclear phosphoprotein 32 family member B	46.3585		108.917		26.0041	104.425							2		2		2	2							77.638	65.2147		2	2		2	2	0	0.839985	0	#DIV/0!
PRKACA|PRKACB	cAMP-dependent protein kinase catalytic subunit; alpha or alpha (isoform unknown) or beta or beta (isoform unknown)			4.13585		77.2127	36.1972	73.197	74.1856							1		3	1	2	2					4.13585	65.1981		1	2		1	4	0	15.7641	0	#DIV/0!
2017-09-11	; septin-11 or septin-11 (isoform unknown)	40.336	47.866	76.9149	69.2299	58.0912	35.9276		101.451	72.7175	104.44	49.9663	47.846	2	3	4	4	3	3		5	4	5	3	3	58.5867	65.1565	68.7425	3.25	3.66667	3.75	4	3	4	1.11214	1.17335	0.947834
ATP6V1A	V-type proton ATPase catalytic subunit A	42.4984	27.6469	23.212	43.2325	38.9741	63.0239	67.1817	91.0767	70.5043	76.9338	64.4688	18.5897	3	2	1	3	1	3	3	5	3	4	4	2	34.1475	65.0641	57.6242	2.25	3	3.25	4	4	4	1.90538	1.68751	1.12911
RPA3	replication protein A 14 kDa subunit	70.7228	44.6793	63.6596	102.589	60.1751	77.5664	53.7296	68.5097	64.1004	67.6952	42.7265	94.054	4	2	2	3	2	1	2	2	2	2	1	3	70.4128	64.9952	67.144	2.75	1.75	2	4	4	4	0.923059	0.953577	0.967996
PFKM	ATP-dependent 6-phosphofructokinase, muscle; type or type (isoform unknown)					179.698	7.69421	7.52705			6.68769	6.45154						2	1	1			2	2			64.973	6.56962		1.33333	2	0	3	2	#DIV/0!	#DIV/0!	9.88993
CAP1|CAP2	adenylyl cyclase-associated protein; 1 or 1 (isoform unknown) or 2 or 2 (isoform unknown)	41.1927	40.538		47.6001	47.2069	48.0199	106.257	57.6937					1	1		1	1	1	2	1					43.1102	64.7943		1	1.25		3	4	0	1.50299	0	#DIV/0!
MPV17L2	mpv17-like protein 2							64.5498												1							64.5498			1		0	1	0	#DIV/0!	#DIV/0!	#DIV/0!
HNRNPAB	heterogeneous nuclear ribonucleoprotein; A\/B or A\/B (isoform unknown)	55.0021	61.0938	71.7883	64.0994	73.4068	74.0513	55.5565	54.3937	57.9522	45.8513	52.6498	42.8547	2	2	2	2	2	2	2	2	2	1	2	1	62.9959	64.3521	49.827	2	2	1.5	4	4	4	1.02153	0.790956	1.29151
MMGT1	membrane magnesium transporter 1	57.3631	60.5684	61.9261	62.0625		62.9975	64.4812		73.1249	69.5298	61.5151	49.831	1	1	1	1		1	1		1	1	1	1	60.48	63.7393	63.5002	1	1	1	4	2	4	1.05389	1.04994	1.00377
B-ALPHA-1|TUBA1A|TUBA1B|TUBA1C|TUBA3C|TUBA3D|TUBA3E|TUBA4A|TUBA8|TUBAL3	tubulin alpha family	45.1634	23.3041	66.281	40.9095	65.7692		61.1484				62.7226		2	1	2	2	2		2				2		43.9145	63.4588	62.7226	1.75	2	2	4	2	1	1.44505	1.42829	1.01174
SLC1A5	neutral amino acid transporter; B(0) or B(0) (isoform unknown)	34.6044	32.0753	57.2713	58.9093	59.8993	52.6568	85.7476	55.2446	51.9844		49.7286	43.037	1	1	2	2	2	2	2	2	1		1	1	45.7151	63.3871	48.25	1.5	2	1	4	4	3	1.38657	1.05545	1.31372
LOC51671|PSMD13	26S proteasome subunit family	46.8707	42.1061	62.5069	67.2225	71.1398	28.2075	42.025	111.95	63.7299	35.7254	66.5014	87.6519	3	3	3	3	3	1	2	5	3	2	3	4	54.6765	63.3306	63.4022	3	2.75	3	4	4	4	1.15828	1.15959	0.998872
CHCHD3	MICOS complex subunit; MIC19 or MIC19 (isoform unknown)					63.2693												2									63.2693			2		0	1	0	#DIV/0!	#DIV/0!	#DIV/0!
PFKFB3	6-phosphofructo-2-kinase\/fructose-2,6-bisphosphatase; 3 or 3 (isoform unknown)	133.01	104.018	124.929	168.565	58.8384	42.8394	53.5288	97.6176	110.246	86.1195	68.9843	73.3905	8	5	5	10	3	2	3	4	5	4	4	4	132.63	63.2061	84.6851	7	3	4.25	4	4	4	0.476558	0.638505	0.746365
GPS1	COP9 signalosome complex subunit; 1 or 1 (isoform unknown)	25.2761	28.501	30.1952	45.4364	43.4528	53.0776	70.5964	84.9752	102.478	71.0768	73.9593	58.1455	2	3	2	3	3	3	5	6	6	4	5	4	32.3522	63.0255	76.415	2.5	4.25	4.75	4	4	4	1.94811	2.36197	0.82478
YWHAB|YWHAG	14-3-3 protein; beta\/alpha or beta\/alpha (isoform unknown) or gamma								62.8965	53.7184		59.2739									2	2		2			62.8965	56.4961		2	2	0	1	2	#DIV/0!	#DIV/0!	1.11329
SLC16A1	monocarboxylate transporter 1	25.2431	25.5162	53.048	38.3651	96.3501			29.3344	12.3062	84.2015	57.6022	58.4017	1	1	2	2	3			1	1	3	2	2	35.5431	62.8422	53.1279	1.5	2	2	4	2	4	1.76806	1.49475	1.18285
COPS5	COP9 signalosome complex subunit 5	4.91897	14.529	28.9538	21.8015			55.1149	70.4627	62.2194	44.3669		20.7232	1	1	2	2			3	3	3	2		1	17.5508	62.7888	42.4365	1.5	3	2	4	2	3	3.57754	2.41792	1.47959
SSB	lupus La protein	69.0622	95.4366	91.3784	98.0502	89.2448	75.408	45.8236	39.3292	75.4306	96.1965	111.763	66.2282	5	7	5	7	4	5	3	3	5	7	10	5	88.4818	62.4514	87.4046	6	3.75	6.75	4	4	4	0.70581	0.987826	0.714509
S100A11|S100A11P1	; S100 calcium binding protein A11 pseudogene 1 or protein S100-A11	38.0639					62.4452							1					2							38.0639	62.4452		1	2		1	1	0	1.64054	0	#DIV/0!
ZRANB2	zinc finger Ran-binding domain-containing protein; 2 or 2 (isoform unknown)	73.3307	81.1599	93.6689	106.969	25.7603	79.7246	15.6849	128.024	55.4049	76.3834	125.2	30.0387	2	3	4	4	3	4	2	6	4	6	5	3	88.7822	62.2985	71.7568	3.25	3.75	4.5	4	4	4	0.7017	0.808234	0.86819
LOC100128355|RPS27A|UBA52|UBB|UBC	NOT mergeable descriptions			36.5101	25.855	76.8466	66.2301	46.0301	59.4335	29.1086	56.7367		115.944			2	1	2	2	1	2	1	1		1	31.1825	62.1351	67.2631	1.5	1.75	1	2	4	3	1.99262	2.15708	0.923762
FAM76A	protein; FAM76A or FAM76A (isoform unknown)	19.2919	152.787	186.757		45.2494	149.013	34.0632	20.1239			17.7301		1	2	4		2	2	2	1			1		119.612	62.1123	17.7301	2.33333	1.75	1	3	4	1	0.519282	0.14823	3.50321
EIF1|EIF1B	eukaryotic translation initiation factor; 1b or 1	95.5995	101.402	131.303	109.866	41.3612	38.9986		105.86	113.919			79.6187	1	2	2	1	1	1		2	1			2	109.543	62.0733	96.7689	1.5	1.33333	1.5	4	3	2	0.566658	0.883389	0.641459
EZR|MSN|RDX	NOT mergeable descriptions	128.989	204.114	251.304	143.483	55.7518		17.8126	112.627	19.6263	76.4961	38.6153	48.1765	6	12	12	9	3		1	8	1	4	2	3	181.973	62.0637	45.7285	9.75	4	2.5	4	3	4	0.341061	0.251294	1.35722
WDR82	WD repeat-containing protein; 82 or 82 (isoform unknown)	91.753	100.055	119.748	124.936	11.3614	62.3872	89.8033	84.1935	107.739		26.6814		2	2	3	4	1	1	2	2	2		1		109.123	61.9363	67.2104	2.75	1.5	1.5	4	4	2	0.567582	0.615913	0.921529
NUFIP2	nuclear fragile X mental retardation-interacting protein; 2 or 2 (isoform unknown)	56.3564	52.0662	59.6523	73.9031	66.2249	40.5898	63.1131	77.2416	70.5716	79.9431	44.0588	54.1401	4	4	3	4	4	2	3	4	4	4	3	4	60.4945	61.7924	62.1784	3.75	3.25	3.75	4	4	4	1.02145	1.02784	0.993792
LOC92033|PPA2	inorganic pyrophosphatase 2, mitochondrial#isoform 1 precursor family	79.8616			23.7916	11.7268	111.44			16.5213		4.85873		2			1	1	2			1		1		51.8266	61.5835	10.69	1.5	1.5	1	2	2	2	1.18826	0.206265	5.76084
EEF1D|FLJ20897	elongation factor 1 family	51.5008	29.6249	81.7456	149.609	45.4286	25.8036	107.202	67.3276	1008.42	684.797	683.03	691.183	4	2	6	6	4	2	5	5	28	25	24	19	78.1201	61.4405	766.859	4.5	4	24	4	4	4	0.786488	9.8164	0.0801198
IMPDH1|IMPDH2	inosine-5''-monophosphate dehydrogenase; 1 or 1 (isoform unknown) or 2 or 2 (isoform unknown)	133.966	59.7953	70.5912	98.4041	61.291					79.6642			2	1	1	2	1					1			90.6891	61.291	79.6642	1.5	1	1	4	1	1	0.675836	0.878432	0.769367
ACTB|ACTG1|POTEE|POTEF|POTEI|POTEJ|POTEKP	NOT mergeable descriptions	31.3004	27.1586	12.7951	9.13203	59.5389	74.5943	67.4084	42.2499				36.0624	4	2	2	2	6	6	6	2				2	20.0965	60.9479	36.0624	2.5	5	2	4	4	1	3.03275	1.79446	1.69007
MANF	mesencephalic astrocyte-derived neurotrophic factor	143.99	141.31	160.184	161.371	89.203	59.3596	34.2066		72.1704	52.5145	36.5268	31.1186	4	3	3	3	3	1	1		2	2	1	1	151.714	60.9231	48.0826	3.25	1.66667	1.5	4	3	4	0.401566	0.316929	1.26705
MARCKSL1	MARCKS-related protein	111.304	97.2688	124.244	133.538	108.706	70.9903	32.0443	31.258	94.3466	128.725	93.2903	29.5069	2	2	2	3	3	3	1	1	2	2	2	1	116.589	60.7496	86.4672	2.25	2	1.75	4	4	4	0.521059	0.741644	0.702574
YY1|YY2|ZFP42	NOT mergeable descriptions		111.541			27.8932	30.8124	83.9275	99.2159	91.1031	87.3937	73.0743			2			1	1	1	1	1	1	1		111.541	60.4622	83.857	2	1	1	1	4	3	0.542065	0.751807	0.721015
RETREG2	reticulophagy regulator 2; protein; FAM134A or FAM134A (isoform unknown)						61.7926		58.8551										1		1						60.3238			1		0	2	0	#DIV/0!	#DIV/0!	#DIV/0!
PFDN2	prefoldin subunit 2	25.9588	20.7573	120.877		29.8539	104.117	66.1342	40.2336	21.4212			21.2937	1	1	4		1	2	2	1	1			1	55.8643	60.0847	21.3574	2	1.5	1	3	4	2	1.07555	0.382309	2.81329
TXN2	thioredoxin; mitochondrial or mitochondrial (isoform unknown)	39.3815	41.0045				59.9867							1	1				1							40.193	59.9867		1	1		2	1	0	1.49247	0	#DIV/0!
ACAT1	acetyl-CoA acetyltransferase, mitochondrial	50.7307	29.952	111.989	197.884	81.5721	84.2258	64.1357	9.72369	73.8007	49.6145	35.8475	89.1237	3	2	4	4	3	3	2	1	4	3	3	3	97.6387	59.9143	62.0966	3.25	2.25	3.25	4	4	4	0.613633	0.635983	0.964857
SNRPC|SNRPCP2	; small nuclear ribonucleoprotein polypeptide C pseudogene 2 or U1 small nuclear ribonucleoprotein C	45.4565	43.6362	49.9453	41.6519	45.7574		65.692	67.7278		88.9914	54.7648		1	1	1	1	1		1	1		1	1		45.1725	59.7257	71.8781	1	1	1	4	3	2	1.32217	1.59119	0.830931
APEX1	DNA-(apurinic or apyrimidinic site) lyase	77.2473	83.5619	105.313	90.8676	113.942	77.9069	17.8329	28.9014	39.0725	29.779	40.0783	37.6333	4	5	5	4	3	4	2	3	3	2	3	2	89.2475	59.6459	36.6408	4.5	3	2.5	4	4	4	0.66832	0.410553	1.62785
TMEM189-UBE2V1|UBE2V1|UBE2V2	NOT mergeable descriptions		37.9413	78.2045	72.0163		94.426	24.5585		37.205			31.1228		1	1	1		1	1		1			1	62.7207	59.4923	34.1639	1	1	1	3	2	2	0.948527	0.544698	1.74138
ADH5|ADH5P4	alcohol dehydrogenase; 5 (class III), chi polypeptide, pseudogene 4 or class-3		45.7305		37.8341		88.6597		30.3235						2		1		2		1					41.7823	59.4916		1.5	1.5		2	2	0	1.42385	0	#DIV/0!
COX6B1	cytochrome c oxidase subunit 6B1	53.4291	26.8956	73.8758	73.8924		75.0203	43.8937						1	1	1	1		1	1						57.0232	59.457		1	1		4	2	0	1.04268	0	#DIV/0!
CDV3	protein CDV3; homolog or homolog (isoform unknown)					58.9599												1									58.9599			1		0	1	0	#DIV/0!	#DIV/0!	#DIV/0!
B-ALPHA-1|TUBA1A|TUBA1B|TUBA3C|TUBA3D|TUBA3E|TUBA4A	tubulin alpha family	30.7769	41.0497		61.8252	77.1473	68.6082	59.5048	29.7593	38.3029		53.7445		1	2		2	4	2	2	1	1		2		44.5506	58.7549	46.0237	1.66667	2.25	1.5	3	4	2	1.31884	1.03307	1.27662
SPAG9	C-Jun-amino-terminal kinase-interacting protein; 4 or 4 (isoform unknown)	77.426	29.6714	85.4962	37.3416	26.2321	66.6604	34.9766	107.037	49.7966	61.1329	25.1873	46.7789	12	5	8	8	4	10	6	11	7	6	5	8	57.4838	58.7265	45.7239	8.25	7.75	6.5	4	4	4	1.02162	0.795423	1.28437
PEX2	peroxisome biogenesis factor 2							58.6685												1							58.6685			1		0	1	0	#DIV/0!	#DIV/0!	#DIV/0!
MRPL49	39S ribosomal protein L49, mitochondrial	52.917	16.7444	52.9595	47.8666	58.2734	73.8582	39.3502	62.6427	56.4017	18.2313	31.5071	43.2419	2	1	2	2	2	2	2	2	2	1	1	2	42.6219	58.5311	37.3455	1.75	2	1.5	4	4	4	1.37326	0.876204	1.56729
XPO7	; exportin-7 or exportin-7 (isoform unknown)					58.5277												1									58.5277			1		0	1	0	#DIV/0!	#DIV/0!	#DIV/0!
ETFB	electron transfer flavoprotein subunit; beta or beta (isoform unknown)	51.1347	15.1472	51.692	39.4436	21.7173	95.3253				12.8701			3	1	3	2	1	4				1			39.3543	58.5213	12.8701	2.25	2.5	1	4	2	1	1.48703	0.32703	4.54708
CTNNA1	catenin; alpha-1 or alpha-1 (isoform unknown)	22.004	33.4285	170.542	18.6045	23.3	27.0671	154.684	28.8024	24.99	32.6091	19.4871	16.9785	5	7	9	3	4	4	10	5	5	5	5	3	61.1448	58.4635	23.5162	6	5.75	4.5	4	4	4	0.956148	0.384598	2.4861
SRP54	signal recognition particle 54 kDa; protein or protein (isoform unknown)	31.1141	71.6138		40.8372	58.4702	62.9994	59.4698	52.4121	70.0525	56.4393	17.0959		3	7		3	4	5	5	3	4	4	1		47.8551	58.3379	47.8626	4.33333	4.25	3	3	4	3	1.21905	1.00016	1.21886
ATP5J2	ATP synthase subunit f; mitochondrial or mitochondrial (isoform unknown)	46.8909		56.4997		58.3279					69.5353		60.2732	1		1		1					1		1	51.6953	58.3279	64.9043	1	1	1	2	1	2	1.1283	1.25552	0.898677
KCTD5	BTB\/POZ domain-containing protein KCTD5	41.176		54.251	63.3055		38.0745	78.2915		58.9673	148.677	52.5433		1		2	2		2	3		2	4	3		52.9109	58.183	86.7293	1.66667	2.5	3	3	2	3	1.09964	1.63916	0.670858
BLOC1S5-TXNDC5|TXNDC5	NOT mergeable descriptions			67.1106	95.4854		100.003	39.2622	34.4957	82.8155						3	5		4	3	2	3				81.298	57.9203	82.8155	4	3	3	2	3	1	0.712444	1.01867	0.69939
CBR1	carbonyl reductase \[NADPH\]; 1 or 1 (isoform unknown)	73.5013	110.437	176.214	58.2396	130.224		22.3602	20.2521	25.9739	28.5549		25.4125	3	4	4	2	4		1	1	1	1		1	104.598	57.6122	26.6471	3.25	2	1	4	3	3	0.550797	0.254758	2.16204
ACTA1|ACTB|ACTC1|ACTG1|LOC441668|POTEE|POTEF|POTEI|POTEJ|POTEKP|POTEM	NOT mergeable descriptions	45.4481				57.5722								2				2								45.4481	57.5722		2	2		1	1	0	1.26677	0	#DIV/0!
RCC2	protein RCC2	64.0078	45.2164	57.6812	1.8166	83.8984	106.921	27.5747	11.7835	20.8572	55.693	14.7591	23.3022	4	3	4	1	5	6	3	2	2	4	1	1	42.1805	57.5444	28.6529	3	4	2	4	4	4	1.36424	0.679292	2.00833
TMPO	thymopoietin; isoform beta	44.1779	83.2182	87.6755	154.286	43.952	83.6958	76.3969	25.9475		76.1319	77.9705	75.5988	5	7	8	17	4	5	6	2		5	5	5	92.3393	57.4981	76.5671	9.25	4.25	5	4	4	3	0.622682	0.829193	0.75095
CHST9	carbohydrate sulfotransferase; 9 or 9 (isoform unknown)							57.4892												1							57.4892			1		0	1	0	#DIV/0!	#DIV/0!	#DIV/0!
RPA2	replication protein A 32 kDa; subunit or subunit (isoform unknown)	37.65					57.3413							2					2							37.65	57.3413		2	2		1	1	0	1.52301	0	#DIV/0!
BIRC5	baculoviral IAP repeat-containing protein 5							56.9415												1							56.9415			1		0	1	0	#DIV/0!	#DIV/0!	#DIV/0!
BTF3|BTF3P12	; basic transcription factor 3 pseudogene 12 or transcription factor BTF3 or transcription factor BTF3 (isoform unknown)		71.7911	85.1206				56.6399		61.5376	57.2147	51.1895	56.0651		1	1				1		1	1	1	1	78.4558	56.6399	56.5017	1	1	1	2	1	4	0.721933	0.720172	1.00245
PSMD7	26S proteasome non-ATPase regulatory subunit 7	59.8415	23.9604	48.2699		56.6003				80.049		21.576	12.1155	3	1	2		2				3		1	1	44.0239	56.6003	37.9135	2	2	1.66667	3	1	3	1.28567	0.861203	1.49288
RAB5A|RAB5B|RAB5C	ras-related protein; Rab-5A or Rab-5A (isoform unknown) or Rab-5B or Rab-5B (isoform unknown) or Rab-5C or Rab-5C (isoform unknown)		57.5679	73.9673	70.8755	72.291	67.5674	42.7212	43.5411	29.2945	11.2036	40.7731	42.4586		1	1	1	1	1	1	1	1	1	1	1	67.4702	56.5302	30.9325	1	1	1	3	4	4	0.837854	0.458461	1.82754
EIF3K	eukaryotic translation initiation factor 3 subunit; K or K (isoform unknown)	58.3728	79.5498	80.0382		63.6824	64.2139	58.2403	39.9401	48.2741	43.4696			1	2	2		1	2	1	1	1	1			72.6536	56.5192	45.8719	1.66667	1.25	1	3	4	2	0.777927	0.631378	1.23211
RPL10	60S ribosomal protein; L10 or L10 (isoform unknown)	21.3974	27.3937	30.8239	34.7023	55.476	54.3357	59.7246		29.8755	48.3162	40.4845		1	1	1	2	1	1	1		1	2	1		28.5793	56.5121	39.5587	1.25	1	1.33333	4	3	3	1.97738	1.38417	1.42856
COPB2	coatomer subunit; beta'' or beta'' (isoform unknown)	30.9345	26.5709	14.5299	46.3259	66.8391	24.7946	80.1242	54.0297	13.2073	42.2617	30.1585	69.4069	3	4	1	3	6	2	6	4	1	4	3	6	29.5903	56.4469	38.7586	2.75	4.5	3.5	4	4	4	1.90762	1.30984	1.45637
SERPINH1|SERPINH2	; serpin H1 or serine (or cysteine) proteinase inhibitor, clade H (heat shock	49.5727	73.0211	58.2205	59.8163	87.7909	86.1572	23.5781	28.2111	22.6206	24.2084	15.9092		2	4	2	2	3	4	1	2	1	1	1		60.1576	56.4343	20.9127	2.5	2.5	1	4	4	3	0.938108	0.347632	2.69856
NDUFB3	NADH dehydrogenase \[ubiquinone\] 1 beta subcomplex subunit 3		53.1073			56.8984	55.9268				64.623	37.5526			1			1	1				1	1		53.1073	56.4126	51.0878	1	1	1	1	2	2	1.06224	0.961972	1.10423
DDX19A	ATP-dependent RNA helicase DDX19A#isoform 1	17.1841	21.584	41.2747	30.8393	119.635	52.8946	41.7512	11.3128	33.0726	32.5308		24.6143	2	2	2	2	4	3	3	1	2	2		2	27.7205	56.3984	30.0726	2	2.75	2	4	4	3	2.03454	1.08485	1.87541
DYNLL2	dynein light chain 2, cytoplasmic	24.663	15.059	25.7024	25.5075	41.6452	70.532		56.5938	23.4925	22.1869	23.0765	23.3319	2	1	1	1	1	2		1	1	1	1	1	22.733	56.257	23.0219	1.25	1.33333	1	4	3	4	2.47469	1.01271	2.44363
RPS9	40S ribosomal protein; S9 or S9 (isoform unknown)		28.109	43.6163			56.1913			33.7175		34.2741			1	2			2			2		1		35.8627	56.1913	33.9958	1.5	2	1.5	2	1	2	1.56685	0.947944	1.65289
OPA1	dynamin-like 120 kDa protein; mitochondrial or mitochondrial (isoform unknown)	2.31033	4.68721	5.31185			56.1555							1	1	1			1							4.10313	56.1555		1	1		3	1	0	13.686	0	#DIV/0!
BTF3L4	transcription factor BTF3 homolog; 4 or 4 (isoform unknown)	63.9228	53.5506	45.2193	57.4743	59.5079	75.0289		33.9043	29.0948		29.69	25.4315	2	1	1	2	1	1		1	1		1	1	55.0418	56.1471	28.0721	1.5	1	1	4	3	3	1.02008	0.510014	2.0001
CMAS	N-acylneuraminate cytidylyltransferase	60.9907	65.7414	82.1275	79.6134	47.3738	65.1921		55.6111	68.2364	70.2633	75.5058	66.3412	3	4	5	4	3	4		2	3	4	5	4	72.1182	56.059	70.0867	4	3	4	4	3	4	0.77732	0.97183	0.799852
KIF5B	kinesin-1 heavy; chain or chain (isoform unknown)	51.5688	45.1334	216.31	50.2106	37.0335	78.4276	65.9434	42.4374	45.6149	42.6875	198.224	46.5142	9	7	11	8	6	5	9	7	9	6	10	8	90.8058	55.9605	83.2603	8.75	6.75	8.25	4	4	4	0.616266	0.916905	0.672115
KIF7	kinesin-like protein; KIF7 or KIF7 (isoform unknown)					7.92701	63.444	118.16	34.1005									2	8	15	7						55.908			8		0	4	0	#DIV/0!	#DIV/0!	#DIV/0!
PPP3R1	calcineurin subunit B type 1		42.5207		26.6284	56.0949	54.2825	22.4928	90.6924		119.677		67.6094		1		1	1	1	1	2		2		1	34.5746	55.8906	93.6433	1	1.25	1.5	2	4	2	1.61652	2.70844	0.596846
SARS	serine--tRNA ligase, cytoplasmic	52.3449	39.402	61.4169	71.7686	65.5903	94.324	12.2919	51.24	60.0159	36.4496	21.1274	58.3747	4	3	4	4	3	6	1	4	4	2	1	5	56.2331	55.8616	43.9919	3.75	3.5	3	4	4	4	0.993393	0.782313	1.26981
TSN	; translin or translin (isoform unknown)	34.607	27.261		58.8702		57.8625	53.6876			46.3973	49.2804	46.1872	2	1		3		3	3			2	2	2	40.2461	55.7751	47.2883	2	3	2	3	2	3	1.38585	1.17498	1.17947
DYNLRB1|DYNLRB2	dynein light chain roadblock-type; 1 or 2					55.7324												1									55.7324			1		0	1	0	#DIV/0!	#DIV/0!	#DIV/0!
LargeT	LargeT	25.5227	26.7789			26.9848	27.4449	65.9791	101.966	23.9806	55.6649	22.182	27.7178	2	3			2	1	3	2	1	3	1	2	26.1508	55.5937	32.3863	2.5	2	1.75	2	4	4	2.12589	1.23845	1.71658
TRIM33	E3 ubiquitin-protein ligase; TRIM33 or TRIM33 (isoform unknown)		58.0947	6.29125	5.87179	6.49629	63.256	65.8813	86.636		5.65296				3	1	1	1	2	2	4		1			23.4192	55.5674	5.65296	1.66667	2.25	1	3	4	1	2.37272	0.241381	9.82979
PFDN6	prefoldin subunit 6		57.1259		61.7371	40.7724	70.2752			22.8882					2		2	1	1			1				59.4315	55.5238	22.8882	2	1	1	2	2	1	0.934249	0.385118	2.42587
FKBP8	peptidyl-prolyl cis-trans isomerase; FKBP8 or FKBP8 (isoform unknown)					58.5443	41.3037	62.3336	58.9407	8.24709								2	3	4	3	1					55.2806	8.24709		3	1	0	4	1	#DIV/0!	#DIV/0!	6.70304
MEAF6	chromatin modification-related protein; MEAF6 or MEAF6 (isoform unknown)		47.0902	44.6824	10.6639			55.0161				43.4372			1	1	1			1				1		34.1455	55.0161	43.4372	1	1	1	3	1	1	1.61123	1.27212	1.26657
NDUFS6	NADH dehydrogenase \[ubiquinone\] iron-sulfur protein 6,	51.555		65.0613	66.0561		42.9809	62.3267	59.6953		59.2873	50.3987		1		1	1		1	1	1		1	1		60.8908	55.001	54.843	1	1	1	3	3	2	0.903272	0.900677	1.00288
SBDS|SBDSP1	; SBDS, ribosome maturation factor pseudogene 1 or ribosome maturation protein SBDS	53.4251	99.6813	62.9176	55.3777	61.4412	69.4344		33.1731			28.8858		1	2	1	1	1	1		1			1		67.8504	54.6829	28.8858	1.25	1	1	4	3	1	0.805934	0.425727	1.89308
PGD	6-phosphogluconate dehydrogenase; decarboxylating or decarboxylating (isoform unknown)	104.778	103.756	153.531	80.6078	101.092	45.1634	38.7401	32.684	72.2824	31.6127	46.311	57.9524	5	5	6	4	4	1	2	3	5	3	4	4	110.668	54.42	52.0396	5	2.5	4	4	4	4	0.49174	0.470231	1.04574
TPD52L2	tumor protein; D54 or D54 (isoform unknown)	53.7857	46.8556	107.926	69.6868	93.0369	91.9455	13.5355	18.7879	23.4352		19.9264	32.032	2	2	4	3	3	3	1	1	2		1	2	69.5634	54.3265	25.1312	2.75	2	1.66667	4	4	3	0.780963	0.36127	2.16171
ROBO3	roundabout homolog; 3 or 3 (isoform unknown)		48.9509				54.3244								1				1							48.9509	54.3244		1	1		1	1	0	1.10977	0	#DIV/0!
RBM25	RNA-binding protein 25	48.9303	40.096	57.8492	56.8288	35.8236	50.6382	64.5908	64.4526	55.1049	48.6231	29.0585	50.1758	8	7	8	10	5	7	10	7	6	7	4	8	50.9261	53.8763	45.7406	8.25	7.25	6.25	4	4	4	1.05793	0.898176	1.17787
FAF2	FAS-associated factor; 2 or 2 (isoform unknown)	81.7741	75.5119	98.5425			3.73517	80.8775	76.74	79.4089	85.1836	72.4055	8.58681	1	1	1			1	1	1	1	1	2	1	85.2762	53.7842	61.3962	1	1	1.25	3	3	4	0.630706	0.719969	0.876019
B-ALPHA-1|TUBA1A|TUBA1B|TUBA1C|TUBA3C|TUBA3D|TUBA4A|TUBA8	tubulin alpha family	98.1633				84.4746		22.8076			8.50065		23.652	2				2		2			1		2	98.1633	53.6411	16.0763	2	2	1.5	1	2	2	0.546447	0.163771	3.33665
HACD3	very-long-chain (3R)-3-hydroxyacyl-CoA dehydratase 3	35.428	10.3398			53.518					41.6457	11.2056		1	1			1					1	1		22.8839	53.518	26.4256	1	1	1	2	1	2	2.33868	1.15477	2.02523
LOC643576|PGAM1|PGAM2	phosphoglycerate mutase family	52.2873	31.5569	53.3733	26.1753	60.1255	46.8343			23.906				1	1	1	1	2	2			1				40.8482	53.4799	23.906	1	2	1	4	2	1	1.30924	0.58524	2.23709
HYPK|SERF2-C15ORF63	NOT mergeable descriptions							52.9299												1							52.9299			1		0	1	0	#DIV/0!	#DIV/0!	#DIV/0!
WDR48	WD repeat-containing protein; 48 or 48 (isoform unknown)	62.7346	76.1083	67.3479	72.2404	54.5662	53.5194	54.7683	48.7904	69.9336	118.511	44.3383	35.8999	9	9	6	7	6	6	6	4	7	9	6	5	69.6078	52.9111	67.1708	7.75	5.5	6.75	4	4	4	0.760132	0.964989	0.78771
HNRNPD	heterogeneous nuclear ribonucleoprotein; D0 or D0 (isoform unknown)			121.259	144.7	52.8623										2	3	1								132.98	52.8623		2.5	1		2	1	0	0.397522	0	#DIV/0!
DBR1	lariat debranching enzyme	12.9402	12.5842	84.9845			12.9798	123.935	20.9859	11.2502	6.34538	11.796	11.0212	1	1	2			1	2	2	1	1	1	1	36.8363	52.6335	10.1032	1.33333	1.66667	1	3	3	4	1.42885	0.274274	5.20957
2017-09-02	; septin-2 or septin-2 (isoform unknown)	44.5292	54.2887	87.5018	75.4067		4.53428	49.2702	104.003	67.0404	192.728			3	4	5	4		1	3	4	3	6			65.4316	52.6024	129.884	4	2.66667	4.5	4	3	2	0.80393	1.98504	0.404994
PSMC3	26S proteasome regulatory subunit 6A; 26S protease; regulatory or regulatory (isoform unknown)	58.8034	36.3777	79.1163	37.3215	51.5946	24.8371	68.9141	64.8689	57.8522	59.1053	37.6167	42.038	6	4	5	3	3	3	4	4	5	4	3	3	52.9047	52.5537	49.153	4.5	3.5	3.75	4	4	4	0.993364	0.929086	1.06918
RPS18	40S ribosomal protein S18	93.9431	40.4388	48.2399	47.0857	53.5082	51.0853			50.7551	55.7554	45.5792		3	1	2	1	1	1			1	1	1		57.4268	52.2968	50.6966	1.75	1	1	4	2	3	0.910667	0.882803	1.03156
NAA50	N-alpha-acetyltransferase 50	36.0147	36.7474		42.3564	52.2004								1	1		1	1								38.3728	52.2004		1	1		3	1	0	1.36035	0	#DIV/0!
CKAP4	cytoskeleton-associated protein 4	52.228	24.8924	83.1474	42.7642	13.2197	73.4961	69.4778	51.9722	22.5873	59.1454	29.2186	24.7297	4	5	8	2	3	9	5	4	4	5	3	3	50.758	52.0414	33.9202	4.75	5.25	3.75	4	4	4	1.02529	0.668274	1.53423
FTH1	ferritin heavy chain								51.9713			38.8856									1			1			51.9713	38.8856		1	1	0	1	1	#DIV/0!	#DIV/0!	1.33652
UCK1	uridine-cytidine kinase; 1 or 1 (isoform unknown)					51.9023												1									51.9023			1		0	1	0	#DIV/0!	#DIV/0!	#DIV/0!
DYRK1A	dual specificity tyrosine-phosphorylation-regulated kinase; 1A or 1A (isoform unknown)		27.849	71.1932	40.9843	6.55312	67.69	53.8332	79.2609		55.4148	28.0911	22.858		2	3	3	1	3	2	4		2	2	1	46.6755	51.8343	35.4547	2.66667	2.5	1.66667	3	4	3	1.11053	0.759599	1.46199
FUBP1	far upstream element-binding protein; 1 or 1 (isoform unknown)	40.494	30.3345	48.8913	38.4573	58.6164	70.9588	50.9315	26.7786	40.959	25.9106	23.7091	5.71042	5	3	3	4	4	4	4	2	3	2	2	1	39.5443	51.8213	24.0723	3.75	3.5	2	4	4	4	1.31046	0.608743	2.15274
ATG16L1	autophagy-related protein; 16-1 or 16-1 (isoform unknown)					21.9265	35.1489	85.1675	64.8888									1	2	7	4						51.7829			3.5		0	4	0	#DIV/0!	#DIV/0!	#DIV/0!
USP7	ubiquitin carboxyl-terminal hydrolase; 7 or 7 (isoform unknown)	49.2288	47.8989	45.255	50.1042	48.2444	39.3569	60.5629	58.7688	41.0686	28.948	44.9855	44.9553	12	10	8	10	9	7	9	8	6	5	8	7	48.1217	51.7332	39.9893	10	8.25	6.5	4	4	4	1.07505	0.831004	1.29368
TSG101	tumor susceptibility gene 101; protein or protein (isoform unknown)				5.9383		37.7317	71.7405	45.7063		12.7906		11.1527				1		3	3	2		1		1	5.9383	51.7262	11.9716	1	2.66667	1	1	3	2	8.7106	2.01601	4.32072
MYL9	myosin regulatory light polypeptide 9	98.8165			65.3122	51.6223								1			1	1								82.0643	51.6223		1	1		2	1	0	0.629046	0	#DIV/0!
FAM96B	mitotic spindle-associated MMXD complex subunit MIP18				37.5438				51.4951								1				1					37.5438	51.4951		1	1		1	1	0	1.3716	0	#DIV/0!
GSPT1|GSPT2	eukaryotic peptide chain release factor GTP-binding subunit; ERF3A or ERF3A (isoform unknown) or ERF3B	3.69221	25.3615	69.7205	42.6826	69.917	34.5081	50.0034		33.4473	45.0523	32.4035	16.771	1	2	4	4	4	1	3		2	2	2	1	35.3642	51.4762	31.9185	2.75	2.66667	1.75	4	3	4	1.4556	0.902566	1.61274
XPO1	; exportin-1 or exportin-1 (isoform unknown)	59.2291	78.2251	72.6944	28.9526	38.8236	35.7788	56.0223	74.4963	78.711	39.9903	56.0048	53.5293	6	8	8	6	4	3	5	7	8	4	5	8	59.7753	51.2802	57.0588	7	4.75	6.25	4	4	4	0.857883	0.954555	0.898725
FAM91A1	protein; FAM91A1 or FAM91A1 (isoform unknown)					60.2288	26.3818	39.7216	78.6391									4	1	2	5						51.2428			3		0	4	0	#DIV/0!	#DIV/0!	#DIV/0!
PDIA5	protein disulfide-isomerase A5	38.7971	38.3087	51.1618	14.7112	33.2146		48.3193	71.9468	68.5996	42.5672	24.3789	66.3145	2	2	2	1	1		2	3	3	2	1	4	35.7447	51.1602	50.465	1.75	2	2.5	4	3	4	1.43127	1.41182	1.01378
KCTD15	BTB\/POZ domain-containing protein; KCTD15 or KCTD15 (isoform unknown)	66.6274	25.6558	184.994			82.0559		19.7364			29.1534		1	1	3			1		1			1		92.4256	50.8962	29.1534	1.66667	1	1	3	2	1	0.550672	0.315425	1.74581
STRAP	serine-threonine kinase receptor-associated; protein or protein (isoform unknown)	12.7397	38.3681	51.9426	50.1096	75.0107	72.4488	47.9978	8.08919	49.9016		46.6402		1	1	1	1	2	2	1	1	1		1		38.29	50.8866	48.2709	1	1.5	1	4	4	2	1.32898	1.26067	1.05419
RABGAP1	rab GTPase-activating protein; 1 or 1 (isoform unknown)					36.3393	60.6331	58.0956	48.4585									5	7	6	6						50.8816			6		0	4	0	#DIV/0!	#DIV/0!	#DIV/0!
LONP1	lon protease homolog; mitochondrial or mitochondrial (isoform unknown)	36.8233	42.8405	55.9044	74.8595	80.064	32.2563	43.4779	47.4909	74.5031	65.542	46.0646	29.1304	6	6	7	8	10	3	5	5	9	8	6	5	52.6069	50.8223	53.81	6.75	5.75	7	4	4	4	0.966076	1.02287	0.944476
PSMF1	proteasome inhibitor PI31; subunit or subunit (isoform unknown)					50.8202												2									50.8202			2		0	1	0	#DIV/0!	#DIV/0!	#DIV/0!
LUC7L2	putative RNA-binding protein Luc7-like; 2 or 2 (isoform unknown)	37.8792	45.2759	50.7235	52.7664	45.405	51.71	55.3409		50.8018			49.8028	1	1	1	1	1	1	1		1			1	46.6613	50.8186	50.3023	1	1	1	4	3	2	1.0891	1.07803	1.01027
H3F3A|H3F3AP4|H3F3AP5|H3F3AP6|H3F3B|HIST1H3A|HIST1H3B|HIST1H3D|HIST1H3I|HIST2H3C|HIST3H3	histone family								50.7899												1						50.7899			1		0	1	0	#DIV/0!	#DIV/0!	#DIV/0!
RPL31	60S ribosomal protein; L31 or L31 (isoform unknown)			39.4813			50.7577					48.9259				1			1					1		39.4813	50.7577	48.9259	1	1	1	1	1	1	1.28561	1.23922	1.03744
ANXA6	annexin; A6 or A6 (isoform unknown)	48.7271	41.2892	49.3335	109.373	75.4629	98.6393	13.6911	14.1664	25.7659	23.9286		24.3392	5	4	6	7	6	8	2	2	3	4		3	62.1807	50.4899	24.6779	5.5	4.5	3.33333	4	4	3	0.811987	0.396874	2.04596
ATG7	ubiquitin-like modifier-activating enzyme; ATG7 or ATG7 (isoform unknown)					47.7837		76.724	26.7993	4319.04	4939.63	4311.35	3586.13					4		5	4	55	57	55	47		50.4357	4289.04		4.33333	53.5	0	3	4	#DIV/0!	#DIV/0!	0.0117592
MAT1A|MAT2A	S-adenosylmethionine synthase isoform; type-1; S-adenosylmethionine or type-1; S-adenosylmethionine (isoform unknown) or type-2	35.8482				50.359				35.5748	34.5227			1				1				1	1			35.8482	50.359	35.0487	1	1	1	1	1	2	1.40479	0.977699	1.43683
TMX1	thioredoxin-related transmembrane protein 1	21.0547			28.0414	50.2766								1			1	2								24.5481	50.2766		1	2		2	1	0	2.04809	0	#DIV/0!
SEPT11|SEPT6	; septin-11 or septin-11 (isoform unknown) or septin-6 or septin-6 (isoform unknown)	19.9062	18.3764	28.3347	51.7816		76.5226	25.6444	48.5489	22.7243				1	1	1	2		4	1	2	1				29.5997	50.2386	22.7243	1.25	2.33333	1	4	3	1	1.69727	0.767721	2.21078
LOC642969|LOC643576|PGAM1	phosphoglycerate mutase family	43.6157	48.8838	70.2368	67.6772	23.9556	76.4833			33.01	98.762			2	1	2	2	1	2			1	1			57.6034	50.2194	65.886	1.75	1.5	1	4	2	2	0.871814	1.14379	0.762217
NDUFA10	NADH dehydrogenase \[ubiquinone\] 1 alpha subcomplex subunit; 10 or 10, (isoform unknown)					48.1903		52.2369										2		2							50.2136			2		0	2	0	#DIV/0!	#DIV/0!	#DIV/0!
ATG4A	cysteine protease; ATG4A or ATG4A (isoform unknown)					30.8185	64.0557	37.3612	68.0731									1	3	1	4						50.0771			2.25		0	4	0	#DIV/0!	#DIV/0!	#DIV/0!
SCD	acyl-CoA desaturase					50.7361		49.3435		46.2284								1		1		1					50.0398	46.2284		1	1	0	2	1	#DIV/0!	#DIV/0!	1.08245
LOC55820|VAPA|VAPB	NOT mergeable descriptions	30.1424			32.0511	38.5508	44.6423	73.7026	42.9307	23.2237	37.1095		31.963	1			1	1	1	2	1	1	1		1	31.0967	49.9566	30.7654	1	1.25	1	2	4	3	1.60649	0.989346	1.62379
FARSB	phenylalanine--tRNA ligase beta; subunit or subunit (isoform unknown)	88.3543	73.6604	94.0453	70.2404	58.5481	61.2364	23.5817	56.3016	64.9722	72.8179	52.7799	61.6824	7	5	7	4	5	5	1	3	5	4	3	4	81.5751	49.917	63.0631	5.75	3.5	4	4	4	4	0.611914	0.773068	0.79154
EIF3C|EIF3CL	eukaryotic translation initiation factor 3 subunit; C-like protein or C-like protein (isoform unknown) or C or C (isoform unknown)	55.3644	68.3111	70.6409	81.7792	73.8856	51.4868	52.5354	21.275	28.1364	25.777	34.9927	23.9905	8	7	6	8	8	6	7	3	4	3	5	4	69.0239	49.7957	28.2242	7.25	6	4	4	4	4	0.721427	0.408904	1.76429
OSBPL6	oxysterol-binding protein-related protein; 6 or 6 (isoform unknown)					57.1656	45.7049	54.1497	41.5354									5	4	4	5						49.6389			4.5		0	4	0	#DIV/0!	#DIV/0!	#DIV/0!
MCRIP1	mapk-regulated corepressor-interacting protein 1				80.7428	49.6006					33.2814		88.9855				1	1					1		1	80.7428	49.6006	61.1334	1	1	1	1	1	2	0.614303	0.757138	0.81135
OLA1	obg-like ATPase; 1 or 1 (isoform unknown)	34.8989	53.7069	53.0471	19.055	89.7072	78.0893	10.3414	20.138	39.4856	11.414	12.9402	9.0085	2	2	3	1	4	4	1	2	3	1	1	1	40.1769	49.569	18.2121	2	2.75	1.5	4	4	4	1.23377	0.453297	2.72176
IRGQ	immunity-related GTPase family Q protein					49.312												1									49.312			1		0	1	0	#DIV/0!	#DIV/0!	#DIV/0!
SRI	; sorcin or sorcin (isoform unknown)	38.3798		46.7546		49.1708								1		1		1								42.5672	49.1708		1	1		2	1	0	1.15513	0	#DIV/0!
ATP5J2|ATP5J2-PTCD1	; ATP5J2-PTCD1 fusion protein or ATP synthase subunit f, mitochondrial or ATP synthase subunit f, mitochondrial (isoform unknown)	34.7909		27.487	36.2462	52.1757			46.1398		74.6259		46.5117	1		1	1	1			1		2		2	32.8414	49.1578	60.5688	1	1	2	3	2	2	1.49682	1.84428	0.811603
ETFA	electron transfer flavoprotein subunit alpha; mitochondrial or mitochondrial (isoform unknown)		32.8004	76.729	84.8231	24.0695	74.0541								2	3	4	3	4							64.7841	49.0618		3	3.5		3	2	0	0.757312	0	#DIV/0!
KIAA0948|TBRG4	protein TBRG4#isoform 1 family								48.9705												1						48.9705			1		0	1	0	#DIV/0!	#DIV/0!	#DIV/0!
RAD23A|RAD23B	UV excision repair protein RAD23 homolog; A or A (isoform unknown) or B or B (isoform unknown)		34.3851				48.9339					27.5006			1				1					1		34.3851	48.9339	27.5006	1	1	1	1	1	1	1.42311	0.799783	1.77938
SH3GL1	; endophilin-A2 or endophilin-A2 (isoform unknown)	15.0273		17.0823				81.3923	16.4277		20.9315			1		1				2	1		2			16.0548	48.91	20.9315	1	1.5	2	2	2	1	3.04644	1.30376	2.33667
SBDS	ribosome maturation protein SBDS	39.8868	79.4416	72.6206	71.8846	72.5214	76.048	32.5426	14.5056	15.6848	38.9453	13.8557		2	4	3	3	2	3	1	1	1	1	1		65.9584	48.9044	22.8286	3	1.75	1	4	4	3	0.741443	0.346106	2.14224
ABCF2	ATP-binding cassette sub-family F member; 2 or 2 (isoform unknown)	16.675	40.4151	42.1341	38.3445	31.5382	65.4482	46.981	51.0959	50.1061		12.9922	12.1062	2	3	3	5	2	4	5	3	4		1	1	34.3922	48.7658	25.0681	3.25	3.5	2	4	4	3	1.41793	0.728891	1.94533
WDR66	cilia- and flagella-associated protein; 251 or 251 (isoform unknown)		39.8852	51.1031	50.5729		44.2161		53.182		50.7795				1	1	1		1		1		1			47.1871	48.699	50.7795	1	1	1	3	2	1	1.03204	1.07613	0.959029
IL1RL1	interleukin-1 receptor-like; 1 or 1 (isoform unknown)				46.7462		48.6575										1		1							46.7462	48.6575		1	1		1	1	0	1.04089	0	#DIV/0!
EIF3D	eukaryotic translation initiation factor 3 subunit D	86.3464	60.6394	87.0874	57.3621	10.2189	74.1334	101.928	7.98066	59.6957	57.8915	72.1872	46.8398	5	2	4	1	1	3	5	2	2	1	3	1	72.8589	48.5652	59.1535	3	2.75	1.75	4	4	4	0.666565	0.811892	0.821002
AGAP2	arf-GAP with GTPase, ANK repeat and PH domain-containing protein; 2 or 2 (isoform unknown)						44.1911	52.8006		46.3929									1	1		1					48.4959	46.3929		1	1	0	2	1	#DIV/0!	#DIV/0!	1.04533
MIB1	E3 ubiquitin-protein ligase; MIB1 or MIB1 (isoform unknown)					66.9471	33.4945	54.0501	39.0056									10	4	6	5						48.3743			6.25		0	4	0	#DIV/0!	#DIV/0!	#DIV/0!
PSMG1	proteasome assembly chaperone; 1 or 1 (isoform unknown)	10.1164		48.0113	13.7156	86.3218	46.1116	38.6209	21.5983	46.6018	31.2552		15.8955	1		2	1	4	2	2	1	2	2		1	23.9478	48.1631	31.2508	1.33333	2.25	1.66667	3	4	3	2.01117	1.30496	1.54118
COA4	cytochrome c oxidase assembly factor 4 homolog; mitochondrial or mitochondrial (isoform unknown)	38.3322			31.4621		48.1163							1			1		1							34.8972	48.1163		1	1		2	1	0	1.3788	0	#DIV/0!
RPS2|RPS2P40	; ribosomal protein S2 pseudogene 40 or 40S ribosomal protein S2	32.1253	35.4541	37.4877	36.7038		48.061			32.0574	52.92	47.7587	42.3378	1	1	1	1		1			1	1	1	1	35.4427	48.061	43.7685	1	1	1	4	1	4	1.35602	1.23491	1.09807
SEPT11|SEPT6|SEPT8	; septin-11 or septin-11 (isoform unknown) or septin-6 or septin-6 (isoform unknown) or septin-8 or septin-8 (isoform unknown)	46.531	18.7076	80.5239	199.907		43.4671		52.591	76.4673	108.442	44.3817	95.7723	1	1	2	6		2		2	2	3	1	2	86.4175	48.029	81.2659	2.5	2	2	4	2	4	0.555779	0.940387	0.591011
CENPM	centromere protein M	11.9857	45.9642		48.1656	47.9539								1	2		2	2								35.3718	47.9539		1.66667	2		3	1	0	1.35571	0	#DIV/0!
RPL27A|RPL27AP6	; ribosomal protein L27a pseudogene 6 or 60S ribosomal protein L27a			36.6459	35.9679		46.5011		49.0709	37.725		93.5234				1	1		1		2	1		2		36.3069	47.786	65.6242	1	1.5	1.5	2	2	2	1.31617	1.80748	0.728177
CELF2	CUGBP Elav-like family member; 2 or 2 (isoform unknown)	9.05986			42.0759	47.5252					69.447			1			2	2					3			25.5679	47.5252	69.447	1.5	2	3	2	1	1	1.85878	2.71618	0.684337
STUB1	E3 ubiquitin-protein ligase; CHIP or CHIP (isoform unknown)	5.5003	15.7372	28.4144	30.6714	18.573	80.0308		43.9231	46.732	50.9117	65.6394	37.0596	1	1	1	1	1	3		2	2	2	3	2	20.0808	47.509	50.0857	1	2	2.25	4	3	4	2.36589	2.4942	0.948554
TUBD1	tubulin delta; chain or chain (isoform unknown)								47.4525												1						47.4525			1		0	1	0	#DIV/0!	#DIV/0!	#DIV/0!
NDUFS1	NADH-ubiquinone oxidoreductase 75 kDa subunit; mitochondrial or mitochondrial (isoform unknown)	22.6653	25.211	111.472	39.3997	29.8911	22.7929	96.2602	40.7829	15.0279		20.9028	81.1838	3	3	6	5	3	3	4	5	2		4	5	49.6871	47.4318	39.0382	4.25	3.75	3.66667	4	4	3	0.95461	0.785681	1.21501
FAM136A	protein FAM136A						47.4166			30.1937		24.3763							1			1		1			47.4166	27.285		1	1	0	1	2	#DIV/0!	#DIV/0!	1.73783
MAGED2	melanoma-associated antigen D2	40.1782	57.2948	42.4296	60.8423	23.4272	53.8309	51.4575	59.6144	44.7957	74.8743	40.1408	50.351	5	7	6	6	3	6	4	6	3	8	4	5	50.1862	47.0825	52.5405	6	4.75	5	4	4	4	0.938157	1.04691	0.896119
GRB2	growth factor receptor-bound protein; 2 or 2 (isoform unknown)		32.6445	39.1293		35.7113	58.3429			23.9758		37.4901			2	2		1	2			1		2		35.8869	47.0271	30.7329	2	1.5	1.5	2	2	2	1.31043	0.856383	1.53019
PFDN1	prefoldin subunit; 1 or 1 (isoform unknown)					46.9248							29.0038					1							1		46.9248	29.0038		1	1	0	1	1	#DIV/0!	#DIV/0!	1.61788
ATP2A2	sarcoplasmic\/endoplasmic reticulum calcium ATPase; 2 or 2 (isoform unknown)	39.2054	34.0982	62.3142	62.6225	40.3139	43.956	46.5337	56.0231	36.5375	27.5726	42.2025	52.3936	5	5	6	6	4	4	5	5	4	3	4	6	49.5601	46.7067	39.6765	5.5	4.5	4.25	4	4	4	0.942425	0.800574	1.17719
RHOA|RHOC	; transforming protein RhoA or transforming protein RhoA (isoform unknown) or rho-related GTP-binding protein RhoC	17.2754	19.3761	20.605	25.5068	79.7286	80.0796	15.3356	11.5924			14.4763		1	1	1	1	2	2	1	1			1		20.6909	46.6841	14.4763	1	1.5	1	4	4	1	2.25627	0.699647	3.22487
HADHA	trifunctional enzyme subunit alpha, mitochondrial	7.566	6.98535	16.7555	8.43783	33.9343	81.2584	12.2634	59.1094	19.1299	22.0862	28.2919	17.8142	2	2	4	1	4	6	2	7	2	3	5	2	9.93617	46.6414	21.8305	2.25	4.75	3	4	4	4	4.6941	2.19708	2.13652
EIF3M	eukaryotic translation initiation factor 3 subunit; M or M (isoform unknown)	43.1164	41.0456	47.6868	64.9705	70.4968	48.0741	34.6364	33.2422	30.3773		35.017	30.6962	6	7	3	3	5	5	4	4	2		3	3	49.2048	46.6124	32.0302	4.75	4.5	2.66667	4	4	3	0.947313	0.650956	1.45526
SNX2	sorting; nexin-2 or nexin-2 (isoform unknown)		43.1445	6.70784	15.2317			90.1174	2.97069	5.80536		89.5261	38.269		2	2	2			1	1	1		2	1	21.6947	46.5441	44.5335	2	1	1.33333	3	2	3	2.14541	2.05274	1.04515
HOMER2	homer protein homolog; 2 or 2 (isoform unknown)	41.6221	45.2533	108.512	76.2312	50.2106	25.4501	48.9509	61.336	32.5452	23.66	10.3305	33.5285	2	3	5	4	4	2	4	4	2	1	1	3	67.9046	46.4869	25.0161	3.5	3.5	1.75	4	4	4	0.684591	0.3684	1.85828
PCNP	PEST proteolytic signal-containing nuclear; protein or protein (isoform unknown)	13.5026	21.2556	21.9291	16.2785	55.0514	73.0667		11.2573		16.5374			1	1	1	1	3	3		1		1			18.2414	46.4584	16.5374	1	2.33333	1	4	3	1	2.54686	0.906584	2.8093
CARM1	histone-arginine methyltransferase; CARM1 or CARM1 (isoform unknown)	36.3085	54.3208	82.0939	32.6634	58.5133		15.7639	64.8867		18.8402		18.9344	2	3	3	2	3		1	3		1		1	51.3466	46.3879	18.8873	2.5	2.33333	1	4	3	2	0.903427	0.367839	2.45604
CDC42|RAC1|RAC2|RAC3|RHOG|RHOJ|RHOQ	NOT mergeable descriptions					34.9447	57.6748											1	1								46.3097			1		0	2	0	#DIV/0!	#DIV/0!	#DIV/0!
DNAJA2|DNJ3	; dnaJ homolog subfamily A member 2 or cell cycle progression 3 protein	9.48412	30.2395	36.0274	63.0936	21.8997	24.6313	64.1771	74.066	59.8299	25.8823	77.4897	54.4933	1	2	2	4	2	2	4	7	4	2	3	3	34.7112	46.1935	54.4238	2.25	3.75	3	4	4	4	1.3308	1.56791	0.848774
ACADVL	very long-chain specific acyl-CoA dehydrogenase; mitochondrial or mitochondrial (isoform unknown)								46.121			39.5128									1			1			46.121	39.5128		1	1	0	1	1	#DIV/0!	#DIV/0!	1.16724
2017-09-07	; septin-7 or septin-7 (isoform unknown)	47.8778	54.6603	41.8501	54.2534	57.6567	63.7318	37.8039	24.9909	93.6724	153.388	46.8346	66.6382	4	5	3	4	4	4	3	2	6	4	3	4	49.6604	46.0458	90.1332	4	3.25	4.25	4	4	4	0.927214	1.81499	0.510864
RPL13	60S ribosomal protein; L13 or L13 (isoform unknown)	10.9972		15.5562	10.1502	39.4033	83.8538		14.2852	41.3496	64.9178	42.9458	65.9535	1		1	1	2	3		1	1	2	2	3	12.2345	45.8474	53.7917	1	2	2	3	3	4	3.74738	4.39671	0.852314
PIP4K2A	phosphatidylinositol 5-phosphate 4-kinase type-2; alpha or alpha (isoform unknown)	95.9179	81.4442	38.523		41.3909			49.9763	32.5875	97.9993		61.1285	4	3	1		1			1	1	3		2	71.9617	45.6836	63.9051	2.66667	1	2	3	2	3	0.634832	0.888043	0.714866
TXNDC12	thioredoxin domain-containing protein 12	40.7765		35.1737	27.4961	45.8923	45.4415			20.9655				1		1	1	1	1			1				34.4821	45.6669	20.9655	1	1	1	3	2	1	1.32437	0.608011	2.17819
RHOA|RHOB|RHOC	; transforming protein RhoA or transforming protein RhoA (isoform unknown) or rho-related GTP-binding protein RhoB or rho-related GTP-binding protein RhoC			60.4348			45.4944									1			1							60.4348	45.4944		1	1		1	1	0	0.752784	0	#DIV/0!
DDX39A|DDX39B	; ATP-dependent RNA helicase DDX39A or spliceosome RNA helicase DDX39B	53.1094	72.8324		8.10699		66.745	24.2178					29.2136	3	4		1		2	1					2	44.6829	45.4814	29.2136	2.66667	1.5	2	3	2	1	1.01787	0.653798	1.55686
RIDA	2-iminobutanoate\/2-iminopropanoate deaminase					42.4039	48.3239											1	1								45.3639			1		0	2	0	#DIV/0!	#DIV/0!	#DIV/0!
EIF3B	eukaryotic translation initiation factor 3 subunit; B or B (isoform unknown)	35.9043	46.7891	85.6892	102.227	34.9239	49.4096	75.4702	21.1635	54.3195	36.6531	46.1833		3	5	6	7	3	4	5	3	5	3	5		67.6523	45.2418	45.7186	5.25	3.75	4.33333	4	4	3	0.66874	0.675789	0.98957
POLD1	DNA polymerase delta catalytic; subunit or subunit (isoform unknown)	37.3496					41.9801		48.435	100.258	100.549	94.2282		2					2		2	2	2	2		37.3496	45.2076	98.3451	2	2	2	1	2	3	1.21039	2.6331	0.459683
STRN4	; striatin-4 or striatin-4 (isoform unknown)					45.3708	44.7639					45.5073	40.0963					1	1					1	1		45.0674	42.8018		1	1	0	2	2	#DIV/0!	#DIV/0!	1.05293
KPNA1|KPNA5|KPNA6	importin subunit; alpha-5 or alpha-5 (isoform unknown) or alpha-6 or alpha-6 (isoform unknown) or alpha-7 or alpha-7 (isoform unknown)	30.1597	17.6073		17.1818	54.5274		53.9883	26.6824	56.2725	28.8736	55.4958	27.3853	4	2		1	2		2	1	2	1	2	1	21.6496	45.066	42.0068	2.33333	1.66667	1.5	3	3	4	2.08161	1.9403	1.07283
MRPS23	28S ribosomal protein S23, mitochondrial							44.8952												1							44.8952			1		0	1	0	#DIV/0!	#DIV/0!	#DIV/0!
ROCK1	rho-associated protein kinase; 1 or 1 (isoform unknown)	43.8025	76.1566	64.9861	49.3997	27.8505	25.5232	40.9167	84.9647	51.613	49.5841	32.9788	35.0528	10	17	12	9	7	7	8	10	12	9	10	9	58.5862	44.8138	42.3072	12	8	10	4	4	4	0.76492	0.722135	1.05925
PIN4	peptidyl-prolyl cis-trans isomerase NIMA-interacting; 4 or 4 (isoform unknown)	328.611			367.166	19.9037	69.7206				249.417		166.44	5			5	1	2				2		1	347.889	44.8121	207.929	5	1.5	1.5	2	2	2	0.128812	0.597688	0.215517
PSMD14	26S proteasome non-ATPase regulatory subunit 14	38.8658	30.6391	23.0411	31.2609	50.3588	34.5325	48.2057	45.5246	43.5508		34.5401	38.3714	2	1	2	1	2	1	1	1	1		1	1	30.9517	44.6554	38.8208	1.5	1.25	1	4	4	3	1.44274	1.25424	1.1503
KBTBD7	kelch repeat and BTB domain-containing protein 7					21.0445		91.0107	21.5696									2		3	1						44.5416			2		0	3	0	#DIV/0!	#DIV/0!	#DIV/0!
NUDCD1	nudC domain-containing protein; 1 or 1 (isoform unknown)	57.1795	59.1184	54.6732	71.6882	17.4022	40.9652	35.2597	83.1953	20.8483	68.0166	72.4979	73.927	4	4	5	5	2	3	2	5	2	5	5	6	60.6648	44.2056	58.8225	4.5	3	4.5	4	4	4	0.728686	0.96963	0.751509
TPM4	tropomyosin alpha-4; chain or chain (isoform unknown)	17.6338	16.485	18.8636	19.9999	8.64269	41.0632	19.1019	107.973	11.8478		31.8705		2	2	1	2	1	2	1	3	1		2		18.2456	44.1953	21.8591	1.75	1.75	1.5	4	4	2	2.42225	1.19805	2.02182
RPS4X	40S ribosomal protein S4, X isoform	31.1767	35.7163	33.455	50.6036	62.5339	42.1811	28.6834	43.3611	50.9435	65.2502	44.4108	28.892	2	3	3	4	3	3	2	3	3	5	2	2	37.7379	44.1899	47.3741	3	2.75	3	4	4	4	1.17097	1.25535	0.932785
SLC39A6	zinc transporter; ZIP6 or ZIP6 (isoform unknown)	46.0284	57.4291			39.5304	42.2833	49.9711	44.9102	47.2763		34.6509		1	3			1	1	1	1	1		1		51.7288	44.1738	40.9636	2	1	1	2	4	2	0.85395	0.791892	1.07837
RBBP7	histone-binding protein; RBBP7 or RBBP7 (isoform unknown)					40.5825	47.7097			43.7845			41.7366					2	2			2			2		44.1461	42.7606		2	2	0	2	2	#DIV/0!	#DIV/0!	1.0324
NAA10	N-alpha-acetyltransferase 10	39.6967	26.3272	68.2294	49.6638	63.6453	45.5791		23.1413	26.7343	46.3519	20.7484	21.8441	2	1	2	1	2	2		1	1	2	1	1	45.9793	44.1219	28.9197	1.5	1.66667	1.25	4	3	4	0.959604	0.628972	1.52567
TBX1	T-box transcription factor TBX1#isoform C	25.1684	21.4825	22.1629			27.7842	60.0502			26.7277		12.5965	2	2	2			2	4			2		1	22.9379	43.9172	19.6621	2	3	1.5	3	2	2	1.91461	0.857188	2.2336
CHCHD4	mitochondrial intermembrane space import and assembly protein 40						43.8534				96.9719	42.2167	40.7305						1				2	1	1		43.8534	59.973		1	1.33333	0	1	3	#DIV/0!	#DIV/0!	0.731219
SNAP29	synaptosomal-associated protein 29	51.6252	59.8093	86.7839	95.9322	29.3532	23.4091	60.8423	61.6763	33.7601	103.846	30.7319	59.7281	2	2	3	3	1	1	2	2	1	3	1	2	73.5376	43.8203	57.0166	2.5	1.5	1.75	4	4	4	0.595889	0.775339	0.768552
RNF40	E3 ubiquitin-protein ligase; BRE1B or BRE1B (isoform unknown)	26.0548	46.9498	34.8158	46.8525	21.3374	51.84	39.5016	62.398	35.1067	40.7205	29.9967	45.2598	6	9	6	10	4	10	7	8	6	8	6	10	38.6682	43.7693	37.7709	7.75	7.25	7.5	4	4	4	1.13192	0.976795	1.15881
SEC13	protein SEC13 homolog			51.1963	21.145	33.3858	54.1129			73.4157	82.0735	63.0138	63.1426			2	1	2	2			2	3	2	2	36.1706	43.7493	70.4114	1.5	2	2.25	2	2	4	1.20953	1.94664	0.621339
DDX17|DDX3X|DDX3Y|DDX5	; probable ATP-dependent RNA helicase DDX17 or probable ATP-dependent RNA helicase DDX17 (isoform unknown) or ATP-dependent RNA helicase DDX3X or ATP-dependent RNA helicase DDX3X (isoform unknown) or ATP-dependent RNA helicase DDX3Y or ATP-dependent RNA helicase DDX3Y (isoform unknown) or probable ATP-dependent RNA helicase DDX5 or probable ATP-dependent RNA helicase DDX5 (isoform unknown)	48.4346	43.1674		51.8866		51.7235	27.8612	51.2881	48.0953	37.1498	48.4658	29.1447	3	3		3		3	2	3	3	2	3	2	47.8296	43.6243	40.7139	3	2.66667	2.5	3	3	4	0.912078	0.851229	1.07148
SLC25A13	calcium-binding mitochondrial carrier protein; Aralar2 or Aralar2 (isoform unknown)	18.4238	7.61512	65.5378	29.452	35.6121	14.0339	63.0314	61.3298	56.8703	81.5999	39.5474	66.6846	3	2	6	4	4	2	7	6	5	7	4	6	30.2572	43.5018	61.1756	3.75	4.75	5.5	4	4	4	1.43773	2.02185	0.711098
IPO7	importin-7	29.0491	41.6349		67.4588	42.7747	15.1733	66.9115	48.9922	44.1039	59.8251	52.0271	25.2333	3	5		8	4	2	6	6	7	6	5	4	46.0476	43.4629	45.2973	5.33333	4.5	5.5	3	4	4	0.943869	0.983707	0.959502
CSRP2	cysteine and glycine-rich protein 2	43.3241	39.3747	48.2365		38.3751	46.2419	45.6369		33.8171	32.6761		34.7954	1	1	1		1	1	2		1	1		1	43.6451	43.418	33.7628	1	1.33333	1	3	3	3	0.994797	0.773577	1.28597
CMC1	COX assembly mitochondrial protein; homolog or homolog (isoform unknown)		55.2365	27.3032	61.7501	41.0266		56.8011	32.3089				25.4099		2	1	2	1		2	1				1	48.0966	43.3788	25.4099	1.66667	1.33333	1	3	3	1	0.90191	0.528309	1.70717
FEN1	flap endonuclease 1	2.74911	50.3361	339.918	370.97	109.923	4.74985		14.8992	19.1934	17.0785		216.993	2	5	2	4	1	1		2	2	2		2	190.993	43.1907	84.4218	3.25	1.33333	2	4	3	3	0.226137	0.442015	0.511606
CTPS1|CTPS2	CTP synthase; 1 or 1 (isoform unknown) or 2 or 2 (isoform unknown)	10.5866		10.4598	14.134	65.5682	52.1245	30.9556	24.0842					1		1	1	2	2	2	1					11.7268	43.1831		1	1.75		3	4	0	3.68242	0	#DIV/0!
PRKACA|PRKACB|PRKACG	cAMP-dependent protein kinase catalytic subunit; alpha or alpha (isoform unknown) or beta or beta (isoform unknown) or gamma					37.8771	44.4852	46.8959										1	1	1							43.0861			1		0	3	0	#DIV/0!	#DIV/0!	#DIV/0!
HIST1H1C|HIST1H1D|HIST1H1E	histone; H1.2 or H1.3 or H1.4	9.57736	39.2519		35.7443	38.5308	58.7834	39.0882	35.557	48.9168	43.8991		50.734	1	1		1	1	2	1	1	1	1		1	28.1912	42.9899	47.85	1	1.25	1	3	4	3	1.52494	1.69734	0.89843
PRAF2	PRA1 family protein 2	31.7244		33.3905		42.8575								1		1		1								32.5574	42.8575		1	1		2	1	0	1.31637	0	#DIV/0!
KIF5A	kinesin heavy chain isoform 5A	41.3155	41.8492	49.7197	48.9707	42.8762	44.0487	36.7859	47.5707		40.2467	35.3969	33.2871	1	1	1	1	1	1	1	1		1	1	1	45.4638	42.8203	36.3102	1	1	1	4	4	3	0.941856	0.798662	1.17929
NDUFA13	NADH dehydrogenase \[ubiquinone\] 1 alpha subcomplex subunit 13			51.6347	50.2581	42.2301		43.2092			27.2388	26.5807				1	1	1		1			1	1		50.9464	42.7197	26.9097	1	1	1	2	2	2	0.838522	0.528197	1.58752
USO1	general vesicular transport factor; p115 or p115 (isoform unknown)	20.7866	32.0509	39.2744	39.4202	32.7137	28.4563	50.2002	58.6555	84.2721	53.041	41.1656	54.3838	4	6	5	6	4	3	5	7	8	7	5	5	32.883	42.5064	58.2156	5.25	4.75	6.25	4	4	4	1.29266	1.77039	0.730155
UBE2K	ubiquitin-conjugating enzyme E2 K				42.764	47.7352	37.1323										2	2	1							42.764	42.4338		2	1.5		1	2	0	0.992278	0	#DIV/0!
LOC100996747|RPS26|RPS26P15|RPS26P58	ribosomal protein S26 family					33.3899	50.9171		42.9909									1	1		1						42.4327			1		0	3	0	#DIV/0!	#DIV/0!	#DIV/0!
CADM3	cell adhesion molecule; 3 or 3 (isoform unknown)	62.507	44.235	61.5254	29.6915	34.5975			49.9501	55.1293		35.4624		1	1	1	1	1			1	1		1		49.4897	42.2738	45.2958	1	1	1	4	2	2	0.854193	0.915257	0.933282
SRSF2|SRSF8	serine\/arginine-rich splicing factor; 2 or 8					42.2547												1									42.2547			1		0	1	0	#DIV/0!	#DIV/0!	#DIV/0!
EIF4A1|EIF4A1P6	eukaryotic; translation initiation factor 4A1 pseudogene 6 or initiation factor 4A-I or initiation factor 4A-I (isoform unknown)					35.9539	61.6879		28.8751		29.4944							1	1		1		1				42.1723	29.4944		1	1	0	3	1	#DIV/0!	#DIV/0!	1.42984
NACA	nascent polypeptide-associated complex subunit; alpha or alpha (isoform unknown)	35.3694	43.003	42.5741	37.9688	66.1937	59.993	21.9104	20.3599	38.8734	40.9137	20.3807	19.5732	3	3	2	4	2	3	2	2	2	2	3	2	39.7288	42.1143	29.9352	3	2.25	2.25	4	4	4	1.06004	0.75349	1.40685
SRRT	serrate RNA effector molecule; homolog or homolog (isoform unknown)	35.1233	50.926	58.6331	58.9343	42.8994	40.4217	24.7697	60.1287	104.857	105.749	90.5714	124.553	4	7	7	6	7	5	4	8	10	12	9	10	50.9042	42.0549	106.433	6	6	10.25	4	4	4	0.826158	2.09085	0.395131
PIP4K2A|PIP4K2B	phosphatidylinositol 5-phosphate 4-kinase type-2; alpha or alpha (isoform unknown) or beta or beta (isoform unknown)			30.7964	31.7077	37.0584	39.8804	47.7609	42.9854	82.6037		32.0455				1	1	1	1	1	1	2		1		31.252	41.9213	57.3246	1	1	1.5	2	4	2	1.34139	1.83427	0.731296
PFN2	; profilin-2 or profilin-2 (isoform unknown)	37.4641	16.3679	47.2232	27.5886	39.473	44.3049							2	1	2	2	2	2							32.1609	41.889		1.75	2		4	2	0	1.30248	0	#DIV/0!
RPL12|RPL12P16	; ribosomal protein L12 pseudogene 16 or 60S ribosomal protein L12	25.1399		40.3304	26.7578	57.5639	31.1248		36.9675	28.9878	40.1682	19.2719	30.0885	1		3	1	2	2		2	1	1	1	1	30.7427	41.8854	29.6291	1.66667	2	1	3	3	4	1.36245	0.963778	1.41366
HSD17B4	peroxisomal multifunctional enzyme type; 2 or 2 (isoform unknown)	60.4931	29.0692	40.5801	62.11	19.4074	72.5039	48.1362	26.8937	61.1198	35.3796	53.7365	41.7808	6	3	5	5	2	7	5	4	7	4	7	6	48.0631	41.7353	48.0042	4.75	4.5	6	4	4	4	0.868344	0.998774	0.86941
ACOT13	acyl-coenzyme A thioesterase 13	29.9109		48.4452		41.6605				31.6004		23.8909		1		1		1				1		1		39.178	41.6605	27.7457	1	1	1	2	1	2	1.06336	0.708194	1.50151
TNPO1|TNPO2	; transportin-1 or transportin-1 (isoform unknown) or transportin-2 or transportin-2 (isoform unknown)	27.9114	41.2189	57.0656	48.9879	38.7247	36.8437	41.9932	48.8481	46.3831	57.5311	58.0121	42.4977	2	3	3	3	2	2	2	3	2	3	3	2	43.7959	41.6024	51.106	2.75	2.25	2.5	4	4	4	0.949915	1.16691	0.814042
PLS3	plastin-3	1337.8	1301.61	101.916	1832.53	54.9049	59.8865		9.87766	1099.03	25.9391	1068.1	12.716	7	4	7	6	3	5		1	3	3	2	2	1143.47	41.5564	551.446	6	3	2.5	4	3	4	0.0363425	0.482258	0.0753589
KCTD12	BTB\/POZ domain-containing protein KCTD12	27.0304	30.1781			40.0326	40.0887	34.6168	50.7798	39.0139	35.7262	13.9211	34.4295	1	1			1	1	1	2	1	1	1	1	28.6043	41.3795	30.7727	1	1.25	1	2	4	4	1.44662	1.07581	1.34468
DUT	deoxyuridine 5''-triphosphate nucleotidohydrolase; mitochondrial or mitochondrial (isoform unknown)	44.8768	58.0148	53.3471	58.1484		56.6409	33.9645	33.3076					1	2	1	1		1	1	1					53.5968	41.3043		1.25	1		4	3	0	0.77065	0	#DIV/0!
CCPG1|KIAA1254	cell cycle progression protein family					34.9296	42.8317	42.4808	44.5763									1	1	1	1						41.2046			1		0	4	0	#DIV/0!	#DIV/0!	#DIV/0!
KLC3	kinesin light chain 3							40.9794												1							40.9794			1		0	1	0	#DIV/0!	#DIV/0!	#DIV/0!
HPS6	Hermansky-Pudlak syndrome 6 protein					43.1639	30.0024	52.2837	38.2476									3	2	3	2						40.9244			2.5		0	4	0	#DIV/0!	#DIV/0!	#DIV/0!
RSU1	ras suppressor protein; 1 or 1 (isoform unknown)	82.4252	22.4763	84.5328	19.1506	37.2501	55.4871		29.5012	61.0411		26.4846		4	2	3	1	2	3		2	3		1		52.1462	40.7461	43.7629	2.5	2.33333	2	4	3	2	0.781382	0.839234	0.931066
LOC100996643|LOC102724904|LOC105379443|LOC107984066|MTHFD1L	monofunctional C1 tetrahydrofolate synthase family								40.5917												1						40.5917			1		0	1	0	#DIV/0!	#DIV/0!	#DIV/0!
TOX4	TOX high mobility group box family member 4	13.3767		23.0705			38.6526	42.2615				12.9006		1		1			1	1				1		18.2236	40.4571	12.9006	1	1	1	2	2	1	2.22004	0.707905	3.13606
NSRP1	nuclear speckle splicing regulatory protein; 1 or 1 (isoform unknown)	28.852	83.9516	97.1536	69.7467	62.8622	13.6391	53.3473	31.5672	47.0178	63.4312	37.6889	31.7188	4	5	7	6	5	2	4	4	5	5	4	3	69.926	40.3539	44.9642	5.5	3.75	4.25	4	4	4	0.577095	0.643025	0.897469
HSPA4L|HSPH1	heat shock; 70 kDa protein 4L or 70 kDa protein 4L (isoform unknown) or protein 105 kDa or protein 105 kDa (isoform unknown)	47.2832	47.3641	43.1556	44.8337	23.9836	21.9689	48.4399	66.7589	50.8746		44.8461	43.9324	2	2	2	2	1	1	2	2	2		2	2	45.6592	40.2878	46.551	2	1.5	2	4	4	3	0.88236	1.01953	0.865455
RPL6	60S ribosomal protein; L6 or L6 (isoform unknown)	25.5739	15.9702		9.96536	27.2765	53.1022			26.5709	34.8031	47.0086	31.8717	2	1		1	2	3			1	2	3	2	17.1698	40.1893	35.0636	1.33333	2.5	2	3	2	4	2.3407	2.04216	1.14619
PITHD1	PITH domain-containing protein; 1 or 1 (isoform unknown)		67.1419		66.6472	55.8442	51.0861		13.6295		57.6522	62.5537			2		1	2	1		1		2	3		66.8946	40.1866	60.1029	1.5	1.33333	2.5	2	3	2	0.600745	0.898473	0.66863
S100A11|S100A11P1|S100A11P2	; S100 calcium binding protein A11 pseudogene 1 or S100 calcium binding protein A11 pseudogene 2 or protein S100-A11	38.9196	27.9269	39.1003		40.1371					16.3769			1	1	1		1					1			35.3156	40.1371	16.3769	1	1	1	3	1	1	1.13653	0.46373	2.45084
H2AFJ|H2AFV|H2AFX|H2AFZ|HIST1H2AA|HIST1H2AB|HIST1H2AC|HIST1H2AD|HIST1H2AE|HIST1H2AG|HIST1H2AH|HIST1H2AI|HIST1H2AJ|HIST2H2AA3|HIST2H2AB|HIST2H2AC|HIST3H2A	histone family	82.3756	81.014	40.8808					40.1289			39.0829		1	1	1					1			1		68.0901	40.1289	39.0829	1	1	1	3	1	1	0.589349	0.573988	1.02676
SLC25A10	mitochondrial dicarboxylate; carrier or carrier (isoform unknown)				36.0646	34.131			46.1174	50.1518	48.5101	54.6038	37.5072				1	1			1	1	1	2	1	36.0646	40.1242	47.6932	1	1	1.25	1	2	4	1.11256	1.32244	0.841297
SLC39A10	zinc transporter; ZIP10 or ZIP10 (isoform unknown)	39.6092	57.136	87.6693	86.3375	29.748		44.7841	45.208	26.9795	44.3273	55.5954	38.5284	2	2	4	3	2		2	2	2	2	3	2	67.688	39.9134	41.3577	2.75	2	2.25	4	3	4	0.589667	0.611004	0.965078
SSR3	translocon-associated protein subunit gamma			27.2557				41.6785	38.1453							1				1	1					27.2557	39.9119		1	1		1	2	0	1.46435	0	#DIV/0!
QPCTL	glutaminyl-peptide cyclotransferase-like; protein or protein (isoform unknown)		20.0243	43.5048	60.0594	17.5091	50.3882	60.0054	31.7045	9.95081		33.5916	81.0034		1	3	4	1	2	3	1	1		4	4	41.1962	39.9018	41.5153	2.66667	1.75	3	3	4	3	0.968581	1.00775	0.961135
FKBP3	peptidyl-prolyl cis-trans isomerase; FKBP3 or FKBP3 (isoform unknown)	25.8462	33.6669	52.3496	50.8046	42.7823	71.4206	25.2072	19.8306	27.7381	28.6084	16.8126		2	1	2	2	1	3	1	1	1	1	1		40.6668	39.8102	24.3864	1.75	1.5	1	4	4	3	0.978936	0.599663	1.63248
FAM50A	protein FAM50A		41.8062	27	48.6469	49.2908	46.9983		23.0978				20.0151		3	1	3	2	2		1				1	39.151	39.7956	20.0151	2.33333	1.66667	1	3	3	1	1.01646	0.511228	1.98828
ARPC3	actin-related protein 2\/3 complex subunit; 3 or 3 (isoform unknown)	32.3143	35.3768		42.2333	41.1542	45.6454	35.1871	36.9292		34.425			1	1		1	1	1	1	1		1			36.6415	39.729	34.425	1	1	1	3	4	1	1.08426	0.939509	1.15407
MID1	E3 ubiquitin-protein ligase; Midline-1 or Midline-1 (isoform unknown)	6.63459	35.6232	35.991	20.4259	41.5879	35.5967	56.8151	24.8821	55.8329	43.6358	41.5211	22.6461	1	3	5	3	4	3	6	3	6	5	4	3	24.6687	39.7204	40.9089	3	4	4.5	4	4	4	1.61016	1.65834	0.970948
VAMP3	vesicle-associated membrane protein; 3 or 3 (isoform unknown)						39.7018												1								39.7018			1		0	1	0	#DIV/0!	#DIV/0!	#DIV/0!
SRPRB	signal recognition particle receptor subunit beta	5.24003	19.6372		36.4986		5.70911	63.6631	49.4444	36.523	5.91148		18.0867	1	2		2		1	3	2	1	1		1	20.4586	39.6055	20.1737	1.66667	2	1	3	3	3	1.93589	0.986074	1.96322
CCDC47	coiled-coil domain-containing protein 47				6.73229	46.5617	9.28397	42.7193	59.7369		10.2781	11.076					1	3	1	3	4		1	1		6.73229	39.5755	10.6771	1	2.75	1	1	4	2	5.87846	1.58595	3.70659
RPL26|RPL26L1|RPL26P30|RPL26P32	; 60S ribosomal protein L26-like 1 or 60S ribosomal protein L26-like 1 (isoform unknown) or ribosomal protein L26 pseudogene 30 or ribosomal protein L26 pseudogene 32 or 60S ribosomal protein L26					44.8901	42.9795	30.4916			40.3254		37.3569					1	1	1			1		1		39.4537	38.8412		1	1	0	3	2	#DIV/0!	#DIV/0!	1.01577
S100A13	protein S100-A13		43.558				39.2811		39.4491						1				1		1					43.558	39.3651		1	1		1	2	0	0.90374	0	#DIV/0!
KIF5A|KIF5B|KIF5C	; kinesin heavy chain isoform 5A or kinesin-1 heavy chain or kinesin-1 heavy chain (isoform unknown) or kinesin heavy chain isoform 5C; kinesin heavy chain or kinesin heavy chain isoform 5C; kinesin heavy chain (isoform unknown)	5.04472	44.8667	35.6329	71.5927	42.1682	28.9923	26.4882	59.5251	33.3188	31.3615		27.9	2	6	4	8	6	4	2	8	4	4		4	39.2843	39.2935	30.8601	5	5	4	4	4	3	1.00023	0.785559	1.27328
COX7A2	cytochrome c oxidase subunit 7A2, mitochondrial		27.3745		46.3795			39.2368					29.2503		1		1			1					1	36.877	39.2368	29.2503	1	1	1	2	1	1	1.06399	0.793184	1.34142
SPTLC2	serine palmitoyltransferase 2							39.1642												3							39.1642			3		0	1	0	#DIV/0!	#DIV/0!	#DIV/0!
SDCBP	; syntenin-1 or syntenin-1 (isoform unknown)		15.1461	18.9785	27.8644	29.8661	45.0977	42.3583		33.4795	41.3572		9.32364		1	2	2	2	3	1		1	2		1	20.663	39.1074	28.0535	1.66667	2	1.33333	3	3	3	1.89263	1.35767	1.39403
ACADM	medium-chain specific acyl-CoA dehydrogenase; mitochondrial or mitochondrial (isoform unknown)	19.0553				62.4313			15.6746	19.588				1				3			1	1				19.0553	39.053	19.588	1	2	1	1	2	1	2.04946	1.02796	1.99372
STMN1|STMN2|STMN4	; stathmin or stathmin (isoform unknown) or stathmin-2 or stathmin-2 (isoform unknown) or stathmin-4 or stathmin-4 (isoform unknown)			39.8476			38.8431									1			1							39.8476	38.8431		1	1		1	1	0	0.974793	0	#DIV/0!
NDUFA9	NADH dehydrogenase \[ubiquinone\] 1 alpha subcomplex subunit 9,							38.7091												1							38.7091			1		0	1	0	#DIV/0!	#DIV/0!	#DIV/0!
CBX1	chromobox protein homolog 1		27.2628		26.7652	41.2215	42.9176		31.8052		25.1138	24.0468			1		1	1	1		1		1	1		27.014	38.6481	24.5803	1	1	1	2	3	2	1.43067	0.90991	1.57232
RIPOR1	rho family-interacting cell polarization regulator 1;; protein or protein (isoform unknown)					6.25101	37.0599	46.5518	64.34	0.88107								1	4	4	6	1					38.5507	0.88107		3.75	1	0	4	1	#DIV/0!	#DIV/0!	43.7544
SF3A1	splicing factor 3A subunit 1	23.7784	30.5687	20.8858	25.3717	35.2545	49.4701	43.6661	25.5872	29.2856	49.7269	5.13266	27.4748	2	4	2	3	2	4	3	1	2	4	1	3	25.1512	38.4945	27.905	2.75	2.5	2.5	4	4	4	1.53053	1.10949	1.37948
LOC728026|PTMA|PTMAP2	prothymosin family	84.0454	86.313	29.3416	20.4427	30.9588	45.6317							2	2	1	1	1	1							55.0357	38.2952		1.5	1		4	2	0	0.695826	0	#DIV/0!
PHB|PHBP19	; prohibitin pseudogene 19 or prohibitin or prohibitin (isoform unknown)		35.0328	44.8398	42.7126	37.4232	39.0032			35.1371	46.9864	32.6355	35.7923		1	1	1	1	1			1	1	1	1	40.8617	38.2132	37.6378	1	1	1	3	2	4	0.935182	0.921102	1.01529
SNAPIN	SNARE-associated protein Snapin					36.9061	41.8331	35.8907		75.2618		18.0498						1	2	1		2		1			38.21	46.6558		1.33333	1.5	0	3	2	#DIV/0!	#DIV/0!	0.818975
NPEPPS	puromycin-sensitive aminopeptidase	45.1095	31.2558	14.7624	38.2641	43.8372	60.7805	9.77607		38.7951	7.7726	8.76492	6.89009	3	2	1	2	2	3	1		3	1	1	1	32.348	38.1312	15.5557	2	2	1.5	4	3	4	1.17878	0.480886	2.45127
SMAD4	mothers against decapentaplegic homolog 4	41.6976	60.8189	72.4911		23.3745	24.7356		66.1491	27.398	36.6693	18.5451	48.0593	4	3	5		2	1		2	1	3	1	2	58.3359	38.0864	32.6679	4	1.66667	1.75	3	3	4	0.652881	0.559997	1.16587
PIAS1	E3 SUMO-protein ligase PIAS1	32.9171	21.8349	5.39843	28.2649	40.6047	40.9083	45.1849	25.2608	41.8085	36.3015	35.7605	14.1616	4	2	1	2	3	3	4	2	2	3	2	1	22.1038	37.9897	32.008	2.25	3	2	4	4	4	1.71869	1.44807	1.18688
SLC25A1	tricarboxylate transport protein; mitochondrial or mitochondrial (isoform unknown)	11.8894				13.8641		50.3923	49.5362	11.915	58.574	26.141		1				1		2	2	1	2	2		11.8894	37.9308	32.21	1	1.66667	1.66667	1	3	3	3.1903	2.70913	1.17761
EIF2S3	eukaryotic translation initiation factor 2 subunit 3	25.5862		32.8333	37.3092	40.4891	35.1563	37.8324		41.9167	44.657	35.9231	4.00807	1		1	2	2	1	2		2	2	2	1	31.9096	37.8259	31.6262	1.33333	1.66667	1.75	3	3	4	1.18541	0.99112	1.19603
SNX25	sorting; nexin-25 or nexin-25 (isoform unknown)							37.6524												1							37.6524			1		0	1	0	#DIV/0!	#DIV/0!	#DIV/0!
XRCC5	X-ray repair cross-complementing protein 5	36.5784	24.1561	40.57	31.7214	50.5901	16.3872	43.0954	38.8587	58.3082	57.4457	43.1007	49.4054	6	3	5	4	6	3	6	6	6	7	4	5	33.2565	37.2328	52.065	4.5	5.25	5.5	4	4	4	1.11957	1.56556	0.715122
UBE2G2	ubiquitin-conjugating enzyme E2; G2 or G2 (isoform unknown)					41.7661	32.66				34.179							1	1				1				37.2131	34.179		1	1	0	2	1	#DIV/0!	#DIV/0!	1.08877
PPIH	peptidyl-prolyl cis-trans isomerase; H or H (isoform unknown)	66.0853	39.7205	45.0911	60.1214	43.7759	68.7458	17.0386	19.0917	35.6651	31.4204		21.5938	3	2	1	3	1	3	1	1	1	1		1	52.7546	37.163	29.5598	2.25	1.5	1	4	4	3	0.704451	0.560327	1.25721
TP53BP1	TP53-binding protein 1; tumor suppressor p53-binding protein; 1 or 1 (isoform unknown)					52.5836	25.8553	29.1299	40.54									11	6	7	8						37.0272			8		0	4	0	#DIV/0!	#DIV/0!	#DIV/0!
EIF6	eukaryotic translation initiation factor; 6 or 6 (isoform unknown)			100.702		31.5268	42.5069				35.7861	24.4987				3		1	1				1	1		100.702	37.0168	30.1424	3	1	1	1	2	2	0.367589	0.299324	1.22807
NDUFA2	NADH dehydrogenase \[ubiquinone\] 1 alpha subcomplex subunit 2; isoform 1		31.0544		41.7834			39.852	33.9352	28.2828	41.0454				1		1			1	1	1	1			36.4189	36.8936	34.6641	1	1	1	2	2	2	1.01303	0.951816	1.06432
CDC42|CDC42P6	cell division; cycle 42 pseudogene 6 or control protein 42 homolog or control protein 42 homolog (isoform unknown)	54.2343	74.2191	34.8015	68.9716	37.6444	35.8566	44.916	28.9302	48.2158		49.615	107.526	3	3	1	3	1	1	2	1	2		2	4	58.0566	36.8368	68.4522	2.5	1.25	2.66667	4	4	3	0.634498	1.17906	0.538139
MYH10	; myosin-10 or myosin-10 (isoform unknown)	24.3145	22.1388	33.6289	49.5202	21.7494	33.6094	55.6807	36.2617	38.9348	27.6527	24.1577	23.4543	15	10	16	15	11	16	20	12	18	12	11	10	32.4006	36.8253	28.5499	14	14.75	12.75	4	4	4	1.13656	0.881152	1.28986
KPNA6	importin subunit alpha-7	69.7712	37.6913	56.8798	40.2597	37.6196		35.8067		50.8965		38.436	6.74878	2	2	3	2	1		1		2		2	1	51.1505	36.7131	32.0271	2.25	1	1.66667	4	2	3	0.717748	0.626135	1.14631
UBE2S	ubiquitin-conjugating enzyme E2; S or S (isoform unknown)	13.6515		13.4301		36.6858				12.5487				1		1		2				1				13.5408	36.6858	12.5487	1	2	1	2	1	1	2.70928	0.926731	2.92348
FIBP	acidic fibroblast growth factor intracellular-binding; protein or protein (isoform unknown)	19.7092			27.1582	36.6852					19.611	4.7728		1			1	2					1	1		23.4337	36.6852	12.1919	1	2	1	2	1	2	1.56549	0.520271	3.00899
FLNA|FLNB|FLNC	; filamin-A or filamin-A (isoform unknown) or filamin-B or filamin-B (isoform unknown) or filamin-C or filamin-C (isoform unknown)	24.7697	30.3859	33.5487	50.0199	30.8399	26.8418	40.2603	48.2225	34.8213	35.069	27.17	38.054	3	3	3	6	3	3	3	6	3	3	3	6	34.681	36.5411	33.7786	3.75	3.75	3.75	4	4	4	1.05363	0.973977	1.08179
HIST1H4A|HIST1H4C|HIST1H4D|HIST1H4E|HIST1H4I|HIST2H4A	histone H4	40.1021					36.5205							1					1							40.1021	36.5205		1	1		1	1	0	0.910689	0	#DIV/0!
SMAD3	mothers against decapentaplegic homolog; 3 or 3 (isoform unknown)	53.6733		61.7336				28.1479	44.8885	70.857	20.2235	31.4009	32.839	3		3				1	2	3	1	2	2	57.7034	36.5182	38.8301	3	1.5	2	2	2	4	0.63286	0.672925	0.940462
PSAP	; prosaposin or prosaposin (isoform unknown)	26.5469	31.665	89.0242	55.3394	81.4231	35.9077	14.23	14.0398	16.2293	14.6721	15.0289	17.7021	1	1	5	2	4	3	1	1	1	1	1	1	50.6439	36.4001	15.9081	2.25	2.25	1	4	4	4	0.718747	0.314116	2.28815
ALDH9A1	4-trimethylaminobutyraldehyde; dehydrogenase or dehydrogenase (isoform unknown)	26.7677	15.1524	34.6921	54.6569		36.334			12.1023				2	1	2	3		3			1				32.8173	36.334	12.1023	2	3	1	4	1	1	1.10716	0.368777	3.00225
CKMT1A|CKMT1B|CKMT2	creatine kinase; U-type, mitochondrial or U-type, mitochondrial (isoform unknown) or S-type, mitochondrial	19.1493		37.6853		47.9606	27.9142		32.69	29.8421				2		2		3	2		2	2				28.4173	36.1883	29.8421	2	2.33333	2	2	3	1	1.27346	1.05014	1.21266
RPL15	60S ribosomal protein; L15 or L15 (isoform unknown)	25.6664	23.2561	23.4876			36.0689							1	1	1			1							24.1367	36.0689		1	1		3	1	0	1.49436	0	#DIV/0!
TLE4	transducin-like enhancer protein 4	4.13463			6.78127			36.0019			18.0728			1			1			3			1			5.45795	36.0019	18.0728	1	3	1	2	1	1	6.59623	3.31127	1.99205
FAM120B	constitutive coactivator of peroxisome; proliferator-activated or proliferator-activated (isoform unknown)	17.5322	24.5732	25.4373	18.2158	39.6894	35.6914	22.2976	45.8536	23.2513	32.8796	6.9974	3.85118	3	5	5	3	6	5	4	5	6	7	1	1	21.4396	35.883	16.7449	4	5	3.75	4	4	4	1.67368	0.781026	2.14292
H3F3A|H3F3AP5|H3F3B|H3F3C|HIST1H3A|HIST1H3B|HIST1H3D|HIST1H3I|HIST2H3C|HIST2H3PS2|HIST3H3	histone family	51.6506	48.7691					35.8764				32.7999		1	1					1				1		50.2099	35.8764	32.7999	1	1	1	2	1	1	0.714528	0.653256	1.09379
RPL28	60S ribosomal protein; L28 or L28 (isoform unknown)						35.8431			35.1716	48.5285	34.1134	34.0087						1			1	1	1	1		35.8431	37.9555		1	1	0	1	4	#DIV/0!	#DIV/0!	0.944346
ZNF207	BUB3-interacting and GLEBS motif-containing protein ZNF207	99.0212					15.8943		55.7091	101.574			108.138	2					1		1	2			2	99.0212	35.8017	104.856	2	1	2	1	2	2	0.361556	1.05893	0.341437
PSMC5	26S proteasome regulatory subunit; 8 or 8 (isoform unknown)	24.2502	56.741	3.5508			13.88	38.9408	54.3315	4.76472	23.1535	5.4144	4.63312	1	3	1			1	3	2	1	2	1	1	28.1807	35.7174	9.49144	1.66667	2	1.25	3	3	4	1.26744	0.336807	3.76312
ME2	NAD-dependent malic enzyme; mitochondrial or mitochondrial (isoform unknown)	33.7427	32.7672	46.5119	28.5562		63.3521	29.0636	14.3596	10.8841	22.7098	24.6866	14.2083	3	3	4	2		4	2	1	1	2	2	2	35.3945	35.5917	18.1222	3	2.33333	1.75	4	3	4	1.00557	0.512007	1.96398
HSP90AB1|HSP90AB6P	heat shock protein; HSP 90-beta or HSP 90-beta (isoform unknown) or 90 alpha family class B member 6, pseudogene		31.9127	39.1716	37.3324	35.4749					37.9289		25.3535		1	1	1	1					1		1	36.1389	35.4749	31.6412	1	1	1	3	1	2	0.981625	0.875543	1.12116
PDHB	pyruvate dehydrogenase E1 component subunit beta; mitochondrial or mitochondrial (isoform unknown)		40.8641	44.1335	60.6648	95.5466	27.5898	12.6275	5.90262		41.3098	19.966	27.0278		3	2	4	5	1	1	1		2	1	2	48.5541	35.4166	29.4345	3	2	1.66667	3	4	3	0.729426	0.606221	1.20323
MAP3K7	mitogen-activated protein kinase kinase kinase; 7 or 7 (isoform unknown)	35.2471	36.6749	62.2059	39.9764	21.1126	23.9489	49.7001	46.6628	65.9122	51.8661	35.9298	34.6937	4	4	4	3	2	3	6	5	6	5	3	4	43.5261	35.3561	47.1005	3.75	4	4.5	4	4	4	0.812297	1.08212	0.750653
PEX19	peroxisomal biogenesis factor; 19 or 19 (isoform unknown)					35.3458												2									35.3458			2		0	1	0	#DIV/0!	#DIV/0!	#DIV/0!
DIP2C	disco-interacting protein 2 homolog; C or C (isoform unknown)							35.0065												1							35.0065			1		0	1	0	#DIV/0!	#DIV/0!	#DIV/0!
ARL3	ADP-ribosylation factor-like protein 3	22.6039		25.439		34.9079							12.5504	1		1		1							1	24.0215	34.9079	12.5504	1	1	1	2	1	1	1.4532	0.522468	2.7814
HSD17B12	very-long-chain 3-oxoacyl-CoA; reductase or reductase (isoform unknown)					45.6554	37.4447	36.5636	19.8614			34.48						2	1	1	1			1			34.8812	34.48		1.25	1	0	4	1	#DIV/0!	#DIV/0!	1.01164
PDS5A	sister chromatid cohesion protein PDS5 homolog A								34.8207		1.34999		1.53173								2		1		1		34.8207	1.44086		2	1	0	1	2	#DIV/0!	#DIV/0!	24.1666
SRSF4|SRSF5|SRSF6	serine\/arginine-rich splicing factor; 4 or 4 (isoform unknown) or 5 or 5 (isoform unknown) or 6	28.8484	24.7306		29.5808		34.7272			23.6614	29.0183	25.9299		1	1		1		1			1	1	1		27.7199	34.7272	26.2032	1	1	1	3	1	3	1.25279	0.945283	1.32531
KCTD2|KCTD5	BTB\/POZ domain-containing protein; KCTD2 or KCTD2 (isoform unknown) or KCTD5			9.69849	16.2422			34.6183								1	1			2						12.9703	34.6183		1	2		2	1	0	2.66903	0	#DIV/0!
AKR1B1	aldose reductase	21.2081	29.8723				34.5945							1	2				1							25.5402	34.5945		1.5	1		2	1	0	1.35451	0	#DIV/0!
TXLNG	; gamma-taxilin or gamma-taxilin (isoform unknown)		23.9943						34.4492		9.93594				1						2		2			23.9943	34.4492	9.93594	1	2	2	1	1	1	1.43573	0.414097	3.46713
CORO7|CORO7-PAM16	; CORO7-PAM16 protein or coronin-7 or coronin-7 (isoform unknown)					19.5147	10.2312	37.047	70.9204									2	1	4	3						34.4283			2.5		0	4	0	#DIV/0!	#DIV/0!	#DIV/0!
RBBP4|RBBP7	histone-binding protein; RBBP4 or RBBP4 (isoform unknown) or RBBP7 or RBBP7 (isoform unknown)						34.3835				15.647								2				1				34.3835	15.647		2	1	0	1	1	#DIV/0!	#DIV/0!	2.19745
LOC51630|UCHL5	NOT mergeable descriptions		26.0004			34.3807									1			1								26.0004	34.3807		1	1		1	1	0	1.32231	0	#DIV/0!
EIF3H	eukaryotic translation initiation factor 3 subunit H	65.8081	35.4195	32.8736	60.9196	34.9211	31.983	64.3983	5.84595	56.4804	47.2752	13.7686	23.0838	4	1	1	3	1	2	3	1	3	2	1	1	48.7552	34.2871	35.152	2.25	1.75	1.75	4	4	4	0.70325	0.72099	0.975395
PIP4K2C	phosphatidylinositol 5-phosphate 4-kinase type-2; gamma or gamma (isoform unknown)	31.9058	24.4883			41.8607	30.3974	15.5776	49.2933	32.6858	14.033	27.3228	56.0623	2	1			2	1	1	2	1	1	2	3	28.1971	34.2822	32.5259	1.5	1.5	1.75	2	4	4	1.21581	1.15352	1.054
RAB6A|RAB6B	ras-related protein; Rab-6A or Rab-6A (isoform unknown) or Rab-6B or Rab-6B (isoform unknown)					42.6807			25.8737	46.7068	22.1362	20.0268	21.1923					2			1	2	1	1	1		34.2772	27.5155		1.5	1.25	0	2	4	#DIV/0!	#DIV/0!	1.24574
PBDC1	protein; PBDC1 or PBDC1 (isoform unknown)		29.2884	65.9899			39.5827	28.9531					27.5062		1	2			1	1					1	47.6391	34.2679	27.5062	1.5	1	1	2	2	1	0.719323	0.577386	1.24583
PPP1CB	serine\/threonine-protein phosphatase PP1-beta catalytic; subunit or subunit (isoform unknown)	27.4313		32.4222	34.7188			34.1899		30.9166	35.2515	25.571		1		1	1			1		1	1	1		31.5241	34.1899	30.5797	1	1	1	3	1	3	1.08457	0.970041	1.11806
NAP1L4	nucleosome assembly protein 1-like 4	31.6304	24.5613				24.696		43.4913	71.1817	41.6715	23.1112	35.9873	2	1				1		2	3	2	1	2	28.0958	34.0937	42.9879	1.5	1.5	2	2	2	4	1.21348	1.53005	0.793099
CDC42	cell division control protein 42; homolog or homolog (isoform unknown)		35.8402		25.1408	35.0485	50.07	16.6452		23.7546		21.4996			1		1	1	2	1		1		1		30.4905	33.9213	22.6271	1	1.33333	1	2	3	2	1.11252	0.742104	1.49914
RPS8|RPS8P10	; ribosomal protein S8 pseudogene 10 or 40S ribosomal protein S8	25.0211	23.0999	28.8378	24.7612		33.804				39.1746	77.9622		1	1	1	1		1				1	2		25.43	33.804	58.5684	1	1	1.5	4	1	2	1.3293	2.30313	0.577172
EIF3A	eukaryotic translation initiation factor 3 subunit A	28.6648	56.6944	72.5596	68.4885	23.5384	22.1179	41.6006	47.5571	20.4681	11.3349	10.7281	31.2155	9	15	13	13	7	9	7	7	7	5	5	4	56.6018	33.7035	18.4366	12.5	7.5	5.25	4	4	4	0.595449	0.325725	1.82807
LMNA	; lamin or lamin (isoform unknown)	25.5227		20.4089	7.02288	18.5413	35.7998	32.943	47.5291	20.6576	12.922	26.4986	25.6241	3		2	1	2	4	3	6	4	2	4	4	17.6515	33.7033	21.4256	2	3.75	3.5	3	4	4	1.90937	1.21381	1.57304
NAA10|NAA11	N-alpha-acetyltransferase; 10 or 10 (isoform unknown) or 11	27.5368	31.8329		33.9593			31.2989	35.8375				27.1953	1	1		1			1	1				1	31.1097	33.5682	27.1953	1	1	1	3	2	1	1.07903	0.874174	1.23434
CPNE3	copine-3	38.8884	25.5217	35.4441	13.6847	38.3452	52.0713	10.1526			25.8619			3	2	2	1	2	3	1			2			28.3847	33.523	25.8619	2	2	2	4	3	1	1.18102	0.91112	1.29623
DTYMK|TYMK	thymidylate kinase	34.4262		35.114	19.5804	33.4598								2		1	1	1								29.7069	33.4598		1.33333	1		3	1	0	1.12633	0	#DIV/0!
RPS10|RPS10P5	; ribosomal protein S10 pseudogene 5 or 40S ribosomal protein S10					34.4005	32.5114						13.1492					1	1						1		33.4559	13.1492		1	1	0	2	1	#DIV/0!	#DIV/0!	2.54432
NDUFA6	NADH dehydrogenase \[ubiquinone\] 1 alpha subcomplex subunit 6		29.9416				34.7165		31.9894	34.645	38.1716		30.8413		1				1		1	1	1		1	29.9416	33.3529	34.5526	1	1	1	1	2	3	1.11393	1.154	0.96528
PFKFB1|PFKFB2|PFKFB3|PFKFB4	6-phosphofructo-2-kinase\/fructose-2,6-bisphosphatase; 1 or 1 (isoform unknown) or 2 or 2 (isoform unknown) or 3 or 3 (isoform unknown) or 4 or 4 (isoform unknown)						20.2984	54.4767	25.2679		57.6805	54.3637							1	2	1		2	2			33.3477	56.0221		1.33333	2	0	3	2	#DIV/0!	#DIV/0!	0.595259
PGK1|PGK2	phosphoglycerate kinase; 1 or 2	90.0288	53.1962	92.0804	91.2419	30.3442	56.5446		12.937					3	3	2	3	3	3		1					81.6368	33.2753		2.75	2.33333		4	3	0	0.407601	0	#DIV/0!
SPIN2A|SPIN2B	spindlin-2A	37.7924	71.4354	50.1873	75.3746	18.2031			48.3464	19.1346				2	3	2	3	1			2	1				58.6974	33.2748	19.1346	2.5	1.5	1	4	2	1	0.566887	0.325988	1.73898
OSGEPL1	probable tRNA N6-adenosine; threonylcarbamoyltransferase or threonylcarbamoyltransferase, (isoform unknown)	42.5389	20.8277	58.1637	37.0835		14.7631	51.6748		10.2399	35.8913	9.32081	11.0723	2	1	3	3		1	3		1	2	1	1	39.6534	33.219	16.6311	2.25	2	1.25	4	2	4	0.837732	0.41941	1.99741
UQCC2	ubiquinol-cytochrome-c reductase complex assembly factor 2		22.8452	37.7508		41.4641	28.4714	29.444		24.3721					1	1		1	1	1		1				30.298	33.1265	24.3721	1	1	1	2	3	1	1.09336	0.804414	1.3592
DYRK1A|DYRK1B	dual specificity tyrosine-phosphorylation-regulated kinase; 1A or 1A (isoform unknown) or 1B or 1B (isoform unknown)	26.297	25.8477	33.4276	30.8563	30.955	30.9868		37.3075	31.1648	29.8881	24.638	22.5814	1	1	1	1	1	1		1	1	1	1	1	29.1071	33.0831	27.0681	1	1	1	4	3	4	1.1366	0.929946	1.22222
SNX12|SNX3	sorting; nexin-12 or nexin-12 (isoform unknown) or nexin-3 or nexin-3 (isoform unknown)	28.4173	26.5897	31.2492	30.027	33.0713								1	1	1	1	1								29.0708	33.0713		1	1		4	1	0	1.13761	0	#DIV/0!
GRPEL1	grpE protein homolog 1, mitochondrial	24.7155		34.1641	38.5402	41.9089	42.2784	15.0207		24.6939	21.8776		19.1378	1		1	2	1	2	1		1	1		1	32.4733	33.0694	21.9031	1.33333	1.33333	1	3	3	3	1.01836	0.674496	1.5098
TP53	cellular tumor antigen; p53 or p53 (isoform unknown)	23.8953	25.3499	31.0702	27.8646	31.1209			34.8941		23.3319	22.8618	7.06732	1	1	1	1	1			1		1	1	1	27.045	33.0075	17.7537	1	1	1	4	2	3	1.22047	0.65645	1.85919
CHMP4B	charged multivesicular body protein 4b	16.5473			20.702	52.5047	28.6728		17.6783					1			1	2	1		1					18.6247	32.9519		1	1.33333		2	3	0	1.76926	0	#DIV/0!
HADHA|HADHAP1	; hydroxyacyl-CoA dehydrogenase\/3-ketoacyl-CoA thiolase\/enoyl-CoA or trifunctional enzyme subunit alpha, mitochondrial	14.3595	14.7132	14.1309		34.0667		32.7177	31.9103		36.0686	21.9238	23.9343	1	1	1		1		1	1		1	1	1	14.4012	32.8982	27.3089	1	1	1	3	3	3	2.28441	1.89629	1.20467
KHDRBS1	KH domain-containing, RNA-binding, signal; transduction-associated or transduction-associated (isoform unknown)	23.8282		28.2295	23.2346	40.7095	40.0577	24.1807	26.2062	22.7196		24.2739	18.1664	1		1	1	2	2	1	1	1		1	1	25.0974	32.7885	21.72	1	1.5	1	3	4	3	1.30645	0.865426	1.5096
ALDOA|ALDOC	fructose-bisphosphate aldolase; A or A (isoform unknown) or C	12.7596	19.504	25.9562	32.7495	36.5783	37.5828		23.7036	21.7451	6.55597		31.9581	1	1	1	1	1	1		1	1	1		1	22.7423	32.6216	20.0864	1	1	1	4	3	3	1.4344	0.883216	1.62406
NUCB1	nucleobindin-1			5.17781		29.952	28.381	39.502								1		2	2	3						5.17781	32.6117		1	2.33333		1	3	0	6.29835	0	#DIV/0!
TBPL1	TATA box-binding protein-like protein 1	16.3971				32.5097								1				2								16.3971	32.5097		1	2		1	1	0	1.98265	0	#DIV/0!
ARPC5	actin-related protein 2\/3 complex subunit 5; isoform 1		565.496					32.3539				32.5625			2					1				1		565.496	32.3539	32.5625	2	1	1	1	1	1	0.0572133	0.0575822	0.993593
LIPA	lysosomal acid lipase\/cholesteryl ester; hydrolase or hydrolase (isoform unknown)		25.4054	23.3679			32.2528								1	1			1							24.3866	32.2528		1	1		2	1	0	1.32256	0	#DIV/0!
NAMPT	nicotinamide phosphoribosyltransferase					16.6582	47.7108											1	2								32.1845			1.5		0	2	0	#DIV/0!	#DIV/0!	#DIV/0!
HMGCL	hydroxymethylglutaryl-CoA lyase; mitochondrial or mitochondrial (isoform unknown)						32.1391												2								32.1391			2		0	1	0	#DIV/0!	#DIV/0!	#DIV/0!
ANP32A|ANP32AP1	acidic; nuclear phosphoprotein 32 family member A pseudogene 1 or leucine-rich nuclear phosphoprotein 32 family member A	99.7679				28.3393	17.0116	50.8506						2				1	1	1						99.7679	32.0672		2	1		1	3	0	0.321418	0	#DIV/0!
GSPT1	eukaryotic peptide chain release factor GTP-binding subunit; ERF3A or ERF3A (isoform unknown)	15.5502	26.2957	26.1279	16.6701	52.632	22.548	13.3378	39.5462	44.2446	28.509	44.0336	17.1838	1	2	2	1	3	2	2	3	4	2	4	1	21.161	32.016	33.4927	1.5	2.5	2.75	4	4	4	1.51298	1.58276	0.955909
RPL27	60S ribosomal protein L27	38.038	33.9569	31.5852	31.0387			32.0118				50.6237	61.3561	1	1	1	1			1				1	1	33.6547	32.0118	55.9899	1	1	1	4	1	2	0.951184	1.66366	0.571743
LMNA|LMNB1|LMNB2	; lamin or lamin (isoform unknown) or lamin-B1 or lamin-B1 (isoform unknown) or lamin B2 (isoform unknown) or lamin-B2 (isoform unknown)		6.86771						31.8928	9.53872	34.4812	17.7872			1						3	1	3	2		6.86771	31.8928	20.6023	1	3	2	1	1	3	4.64387	2.99988	1.54802
RAB11A|RAB11B	ras-related protein; Rab-11A or Rab-11A (isoform unknown) or Rab-11B	24.6714		27.3542		31.8127								1		1		1								26.0128	31.8127		1	1		2	1	0	1.22296	0	#DIV/0!
AVL9	late secretory pathway protein AVL9; homolog or homolog (isoform unknown)					36.1188	10.3453	12.6378	68.0132									2	1	1	4						31.7788			2		0	4	0	#DIV/0!	#DIV/0!	#DIV/0!
YBX1	nuclease-sensitive element-binding protein 1	21.8349	9.66731	9.33289	27.9049	29.0279	34.1705					23.2532	28.4738	1	1	1	1	1	1					1	1	17.185	31.5992	25.8635	1	1	1	4	2	2	1.83877	1.505	1.22177
ARRB2	; beta-arrestin-2 or beta-arrestin-2 (isoform unknown)	30.9258		15.0422	18.8492	17.3215	56.1935		21.2685	19.3034	21.7097	17.8273		2		1	1	1	3		1	1	1	1		21.6057	31.5945	19.6135	1.33333	1.66667	1	3	3	3	1.46232	0.907789	1.61086
ECI1	enoyl-CoA delta isomerase 1; mitochondrial or mitochondrial (isoform unknown)	13.3907	34.0551	14.1418	11.7376	30.6859	32.4597			25.7682				1	2	1	1	1	1			2				18.3313	31.5728	25.7682	1.25	1	2	4	2	1	1.72234	1.40569	1.22526
COA5	cytochrome c oxidase assembly factor 5								31.5542			24.0908									1			1			31.5542	24.0908		1	1	0	1	1	#DIV/0!	#DIV/0!	1.3098
RPS11	40S ribosomal protein S11						31.5326			90.7439			82.2872						1			3			3		31.5326	86.5156		1	3	0	1	2	#DIV/0!	#DIV/0!	0.364473
LOC100506087|RABGAP1|RABGAP1L	rab GTPase activating protein family					33.1804		29.7412										2		1							31.4608			1.5		0	2	0	#DIV/0!	#DIV/0!	#DIV/0!
RPS13	40S ribosomal protein S13	32.4248					33.0853		29.7012	38.5004	37.0838	43.4412		2					1		1	1	1	1		32.4248	31.3933	39.6751	2	1	1	1	2	3	0.968188	1.22361	0.791259
CHD1|CHD2|CHD6|CHD7|CHD8|CHD9|FLJ20361	chromodomain helicase DNA-binding protein family	27.2558	41.929	31.2678	49.0023	28.756		31.0899	34.0476	42.3986	39.1583	22.8337	11.1991	2	3	2	3	2		2	2	3	3	2	1	37.3637	31.2978	28.8974	2.5	2	2.25	4	3	4	0.837653	0.773409	1.08307
ANP32A	acidic leucine-rich nuclear phosphoprotein 32 family member A	51.8089	40.3749	44.71	48.6342	28.8454	33.7467						23.1619	2	1	1	2	1	2						2	46.382	31.2961	23.1619	1.5	1.5	2	4	2	1	0.674746	0.499373	1.35119
ARHGAP17	rho GTPase-activating protein; 17 or 17 (isoform unknown)	20.4324	35.9115	26.222	32.094	24.3418	8.98274	49.1112	42.4669	26.695	32.4869	36.1847	18.4701	2	4	3	3	3	1	5	4	2	2	4	3	28.665	31.2256	28.4592	3	3.25	2.75	4	4	4	1.08933	0.992821	1.09721
HADH	hydroxyacyl-coenzyme A dehydrogenase; mitochondrial or mitochondrial (isoform unknown)	19.7053	20.0756			31.0468								1	1			1								19.8905	31.0468		1	1		2	1	0	1.56089	0	#DIV/0!
CKAP5	cytoskeleton-associated protein; 5 or 5 (isoform unknown)	47.0877	42.409	37.2774	42.2803	34.9989	20.8447	37.6982	30.5813	42.2188	27.0227	31.5886	44.536	16	13	12	13	9	5	10	8	13	8	11	11	42.2636	31.0308	36.3415	13.5	8	10.75	4	4	4	0.73422	0.859877	0.853866
RPL36A|RPL36A-HNRNPH2|RPL36AL|RPL36AP7	; RPL36A-HNRNPH2 protein								31.018	32.5093	29.3695										1	1	1				31.018	30.9394		1	1	0	1	2	#DIV/0!	#DIV/0!	1.00254
RPL17|RPL17-C18orf32|RPL17P39|RPL17P6|RPL17P7	; RPL17-C18orf32 protein or ribosomal protein L17 pseudogene 39 or ribosomal protein L17 pseudogene 6 or ribosomal protein L17 pseudogene 7 or 60S ribosomal protein L17 or 60S ribosomal protein L17 (isoform unknown)						31.0134			30.1209	30.7294	31.5738	26.215						1			1	1	1	1		31.0134	29.6598		1	1	0	1	4	#DIV/0!	#DIV/0!	1.04564
MAP2K2	dual specificity mitogen-activated protein kinase kinase; 2 or 2 (isoform unknown)						31.0122												3								31.0122			3		0	1	0	#DIV/0!	#DIV/0!	#DIV/0!
SRSF3|SRSF7	serine\/arginine-rich splicing factor; 3 or 7 or 7 (isoform unknown)	34.3841		24.7551		40.9123		20.9874		32.1658		27.8833	25.8529	1		1		1		1		1		1	1	29.5696	30.9499	28.634	1	1	1	2	2	3	1.04668	0.968359	1.08088
PPP1CA	serine\/threonine-protein phosphatase PP1-alpha catalytic; subunit or subunit (isoform unknown)	33.8828	29.233		64.9284	31.9665		29.7318			35.3349			1	1		2	1		1			1			42.6814	30.8492	35.3349	1.33333	1	1	3	2	1	0.722778	0.827877	0.87305
HSP90B1|HSP90B3P	; endoplasmin or heat shock protein 90 beta family member 3, pseudogene		18.9953			26.128	27.3606	38.9788		34.9832	35.7223		28.8614		1			1	1	1		1	1		1	18.9953	30.8224	33.189	1	1	1	1	3	3	1.62264	1.74722	0.928695
CYC1	cytochrome c1, heme protein; mitochondrial or mitochondrial (isoform unknown)			27.6692			25.3309	32.7166	33.9642	34.8551						1			2	1	2	2				27.6692	30.6706	34.8551	1	1.66667	2	1	3	1	1.10847	1.25971	0.879945
HDAC1	histone deacetylase; 1 or 1 (isoform unknown)	30.0202	29.6465	62.3216	30.1152	37.0486			24.1703	31.2853	23.9511	27.9922	45.8651	2	2	5	2	2			2	3	2	2	4	38.0259	30.6095	32.2734	2.75	2	2.75	4	2	4	0.804964	0.848723	0.948442
B-ALPHA-1|TUBA1A|TUBA3C|TUBA3D|TUBA3E	tubulin alpha family		22.418		18.9563	33.0767	28.071	30.5935				29.0552			1		2	1	1	2				1		20.6872	30.5804	29.0552	1.5	1.33333	1	2	3	1	1.47823	1.4045	1.05249
TECPR2	tectonin beta-propeller repeat-containing protein; 2 or 2 (isoform unknown)					17.7371	32.9738	46.9068	24.6828									3	5	6	4						30.5751			4.5		0	4	0	#DIV/0!	#DIV/0!	#DIV/0!
LSG1	large subunit GTPase 1 homolog	12.3632	3.80479		13.3319		3.61332	75.3777	12.4789		3.50285			2	1		2		1	2	2		1			9.83328	30.49	3.50285	1.66667	1.66667	1	3	3	1	3.10069	0.356223	8.70435
ATG13	autophagy-related protein; 13 or 13 (isoform unknown)						25.5388	42.4925	23.2572										2	2	1						30.4295			1.66667		0	3	0	#DIV/0!	#DIV/0!	#DIV/0!
ALDH2	aldehyde dehydrogenase; mitochondrial or mitochondrial (isoform unknown)	12.2533	11.9258	56.9786	15.1461	16.5854	44.1921			13.8607				1	2	3	2	2	4			2				24.0759	30.3887	13.8607	2	3	2	4	2	1	1.2622	0.575706	2.19244
RAD18	E3 ubiquitin-protein ligase RAD18	1.8125		9.4316	85.6858	13.6935		49.2863	28.0326		11.4828	6.03936		1		1	2	2		2	3		2	1		32.31	30.3375	8.76109	1.33333	2.33333	1.5	3	3	2	0.93895	0.271158	3.46275
SLC39A14	zinc transporter; ZIP14 or ZIP14 (isoform unknown)	34.5936				30.32				35.9216				2				1				2				34.5936	30.32	35.9216	2	1	2	1	1	1	0.876464	1.03839	0.844061
NDUFV2	NADH dehydrogenase \[ubiquinone\] flavoprotein 2; mitochondrial or mitochondrial (isoform unknown)	37.8542	43.7679	54.0879	82.9839	20.4013	45.1891	24.3459	31.1461	56.2587	51.3371	37.19	38.996	2	2	2	3	1	2	1	1	2	2	2	2	54.6735	30.2706	45.9454	2.25	1.25	2	4	4	4	0.553662	0.840361	0.658838
GTF2I|GTF2IP1|LOC732437	general transcription factor family		15.4253	20.3215	20.8031	19.0337	41.4832			43.0936		8.04855			1	1	1	1	2			3		1		18.8499	30.2584	25.5711	1	1.5	2	3	2	2	1.60523	1.35656	1.18331
ACAT2	acetyl-CoA acetyltransferase; cytosolic or cytosolic (isoform unknown)		46.4255				49.8717	10.5959		17.4072	14.2842				3				3	1		1	1			46.4255	30.2338	15.8457	3	2	1	1	2	2	0.651234	0.341316	1.90801
RNH1	ribonuclease inhibitor	16.9648	21.0572	30.9072	32.8119	31.9458	41.3476	17.3688		22.832		15.9123	14.2866	1	2	3	3	2	2	1		2		1	1	25.4353	30.2207	17.677	2.25	1.66667	1.33333	4	3	3	1.18814	0.694979	1.70961
PPID	peptidyl-prolyl cis-trans isomerase D	11.3402	48.2485	32.6004		33.8641	26.3449			12.6752	12.1015			1	3	2		2	2			1	1			30.7297	30.1045	12.3883	2	2	1	3	2	2	0.979655	0.403139	2.43007
SMAD1|SMAD5|SMAD9	mothers against decapentaplegic homolog; 1 or 5 or 9 or 9 (isoform unknown)	32.8295	24.9671	28.0313	32.0834			30.0071		29.9645	35.6635		29.0796	2	2	2	2			2		2	2		2	29.4778	30.0071	31.5692	2	2	2	4	1	3	1.01796	1.07095	0.950519
PITPNB	phosphatidylinositol transfer protein beta; isoform or isoform (isoform unknown)		14.6179	17.5355	45.1431	20.9818	39.0217			13.0941			8.13192		1	1	3	1	2			1			1	25.7655	30.0018	10.613	1.66667	1.5	1	3	2	2	1.16442	0.411908	2.82689
ANXA2	annexin; A2 or A2 (isoform unknown)	33.1954	3.62889	9.90251	69.9721	48.2743	7.01471	37.3548	27.2575	39.173	29.7855	25.6918	24.8309	1	1	2	2	1	1	1	1	2	1	1	1	29.1747	29.9753	29.8703	1.5	1	1.25	4	4	4	1.02744	1.02384	1.00352
RBM17	splicing factor 45	47.6165	76.0379	17.3677		43.397	35.1648	19.878	20.5368	34.218	78.1405	57.25	21.9152	4	6	1		2	2	1	1	2	6	5	2	47.0074	29.7441	47.8809	3.66667	1.5	3.75	3	4	4	0.632755	1.01858	0.621211
UBQLN1|UBQLN2	; ubiquilin-1 or ubiquilin-1 (isoform unknown) or ubiquilin-2			22.6835	17.8099	25.638	33.8482			34.7053	25.4299		25.7269			1	1	1	1			1	1		1	20.2467	29.7431	28.6207	1	1	1	2	2	3	1.46904	1.4136	1.03922
PYGL	glycogen phosphorylase, liver; form or form (isoform unknown)	21.7119	32.5005	9.55708	27.0696	39.8896	29.4987	18.9472		9.74348	14.8304	4.24457	8.31487	5	5	3	4	5	3	2		2	2	1	1	22.7098	29.4452	9.28333	4.25	3.33333	1.5	4	3	4	1.29659	0.408781	3.17183
IPO7|IPO8	; importin-7 or importin-8 or importin-8 (isoform unknown)	23.5549	22.0263	18.1518	32.0574		15.1089		43.7735					2	2	1	2		1		2					23.9476	29.4412		1.75	1.5		4	2	0	1.2294	0	#DIV/0!
SNU13	NHP2-like protein 1	24.4966	33.4273	36.3274			34.5698	24.2708				22.7821		1	1	1			1	1				1		31.4171	29.4203	22.7821	1	1	1	3	2	1	0.936443	0.72515	1.29138
CRACR2B	EF-hand calcium-binding domain-containing protein 4A			42.9851		25.3402			33.4484	34.1797		44.5311				1		1			1	1		1		42.9851	29.3943	39.3554	1	1	1	1	2	2	0.683825	0.915558	0.746893
PFKFB2	6-phosphofructo-2-kinase\/fructose-2,6-bisphosphatase; 2 or 2 (isoform unknown)	6.20704	8.30135	7.83011				29.2881			10.9413	6.20965	6.83571	1	1	1				2			2	1	1	7.44617	29.2881	7.99555	1	2	1.33333	3	1	3	3.93331	1.07378	3.66305
LOC643576|PGAM1	phosphoglycerate mutase family		39.7526	92.5807	108.635	29.1945				61.8149					1	1	1	1				1				80.3227	29.1945	61.8149	1	1	1	3	1	1	0.363465	0.769582	0.472289
ABRACL	costars family protein ABRACL	20.4737	21.846	27.3182	28.5569	29.143								1	2	1	1	1								24.5487	29.143		1.25	1		4	1	0	1.18715	0	#DIV/0!
FLJ10595|LARS	leucine--tRNA ligase, cytoplasmic#isoform 1 family							28.9155												1							28.9155			1		0	1	0	#DIV/0!	#DIV/0!	#DIV/0!
RPL10A	60S ribosomal protein; L10a or L10a (isoform unknown)					28.8257												1									28.8257			1		0	1	0	#DIV/0!	#DIV/0!	#DIV/0!
EIF2S3|LOC255308	eukaryotic translation initiation factor 2 subunit family	45.8805	21.5597	48.7397	32.5545	31.8755	36.608	13.5709	33.0933	17.188	60.2408	99.9248	23.4761	3	1	2	3	1	2	2	2	1	3	4	2	37.1836	28.7869	50.2074	2.25	1.75	2.5	4	4	4	0.774183	1.35026	0.57336
MED4	mediator of RNA polymerase II transcription subunit; 4 or 4 (isoform unknown)					30.7529	12.5133	50.2611	21.5216									1	1	2	1						28.7622			1.25		0	4	0	#DIV/0!	#DIV/0!	#DIV/0!
IRF3	interferon regulatory factor; 3 or 3 (isoform unknown)	16.3018	54.2376	15.1247	18.7189	18.3164	19.8849	17.9698	58.8373	35.2632	17.3714	60.981	15.2863	2	3	1	1	1	1	1	3	3	1	2	1	26.0958	28.7521	32.2255	1.75	1.5	1.75	4	4	4	1.10179	1.23489	0.892216
FLJ20004|KANK2	KN motif and ankyrin repeat domain-containing protein 2#isoform 1 family							28.6955												1							28.6955			1		0	1	0	#DIV/0!	#DIV/0!	#DIV/0!
LUC7L3	luc7-like protein; 3 or 3 (isoform unknown)	22.7502	24.8084	24.3982	25.2768	18.3137	30.4201	32.2476	33.6922	32.4547	12.518	10.9934	20.5256	5	5	5	5	4	4	5	3	7	3	3	4	24.3084	28.6684	19.1229	5	4	4.25	4	4	4	1.17936	0.78668	1.49917
GPI|SIX5	NOT mergeable descriptions	22.2216	24.0369			23.7898	33.5239					13.9308		1	1			1	1					1		23.1293	28.6569	13.9308	1	1	1	2	2	1	1.23899	0.6023	2.05709
CBR1|CBR3	carbonyl reductase \[NADPH\]; 1 or 1 (isoform unknown) or 3 or 3 (isoform unknown)	25.2089	28.944	39.173	55.0274	37.3599	31.8502	16.7512		30.3636	8.49482	4.55488		2	2	2	2	2	2	1		1	1	1		37.0883	28.6538	14.4711	2	1.66667	1	4	3	3	0.772582	0.390179	1.98007
DLD	dihydrolipoyl dehydrogenase; mitochondrial or mitochondrial (isoform unknown)	13.037	26.6557	17.1756	55.4923	35.1639	37.3008		13.246	9.49605	5.9945			2	2	1	3	2	2		1	2	1			28.0901	28.5702	7.74528	2	1.66667	1.5	4	3	2	1.01709	0.275729	3.68873
RPL7|RPL7P23|RPL7P9	; ribosomal protein L7 pseudogene 23 or ribosomal protein L7 pseudogene 9 or 60S ribosomal protein L7						28.4856												1								28.4856			1		0	1	0	#DIV/0!	#DIV/0!	#DIV/0!
GNAI1|GNAI2|GNAI3|GNAL|GNAO1|GNAS|GNAT1|GNAT2|GNAT3	; guanine nucleotide-binding protein G(i) subunit alpha-1 or guanine nucleotide-binding protein G(i) subunit alpha-1 (isoform unknown) or guanine nucleotide-binding protein G(i) subunit alpha-2 or guanine nucleotide-binding protein G(i) subunit alpha-2 (isoform unknown) or guanine nucleotide-binding protein G(k) subunit alpha or guanine nucleotide-binding protein G(olf) subunit alpha or guanine n…				15.2188	29.9495			26.9689				24.1415				1	1			1				1	15.2188	28.4592	24.1415	1	1	1	1	2	1	1.87	1.58629	1.17885
CCDC85C	coiled-coil domain-containing protein; 85C or 85C (isoform unknown)						28.4249												1								28.4249			1		0	1	0	#DIV/0!	#DIV/0!	#DIV/0!
SUGT1	protein SGT1; homolog or homolog (isoform unknown)		12.891	36.5324	37.2024	58.794		12.0769	13.8999		11.8816				1	2	2	2		1	1		1			28.8752	28.257	11.8816	1.66667	1.33333	1	3	3	1	0.978588	0.41148	2.37821
PSMB5	proteasome subunit beta; type-5 or type-5 (isoform unknown)	9.0484					28.2027							1					2							9.0484	28.2027		1	2		1	1	0	3.11687	0	#DIV/0!
ACO2	aconitate hydratase; mitochondrial or mitochondrial (isoform unknown)	21.495	23.8368	233.687	49.7243	28.1879	50.719	23.6495	9.76277	11.4002	24.3757	4.46925	4.83761	3	3	7	5	3	4	3	1	2	3	1	1	82.1858	28.0798	11.2707	4.5	2.75	1.75	4	4	4	0.341663	0.137137	2.4914
YBX1|YBX2|YBX3	; nuclease-sensitive element-binding protein 1 or Y-box-binding protein 2 or Y-box-binding protein 2 (isoform unknown) or Y-box-binding protein 3 or Y-box-binding protein 3 (isoform unknown)	22.3925	24.1215		26.0979	30.9144	32.9637	19.9728		26.8155	27.9069	28.2361	25.2333	1	1		1	1	1	1		1	1	1	1	24.204	27.9503	27.0479	1	1	1	3	3	4	1.15478	1.1175	1.03336
RPS6	40S ribosomal protein S6	51.5454	49.3745	56.1283	27.0158			26.475	29.4165	73.6977	69.44	84.9894	74.4431	2	2	2	1			1	1	2	2	3	2	46.016	27.9458	75.6426	1.75	1	2.25	4	2	4	0.607305	1.64383	0.369445
SAR1|SAR1A	; GTP-binding protein SAR1a or SAR1 protein		23.1572				27.9369								1				1							23.1572	27.9369		1	1		1	1	0	1.2064	0	#DIV/0!
DDX3X|DDX3Y|DDX4	; ATP-dependent RNA helicase DDX3X or ATP-dependent RNA helicase DDX3X (isoform unknown) or ATP-dependent RNA helicase DDX3Y or ATP-dependent RNA helicase DDX3Y (isoform unknown) or probable ATP-dependent RNA helicase DDX4 or probable ATP-dependent RNA helicase DDX4 (isoform unknown)	13.5571	13.8268	14.2924				13.0202	42.6416		17.4991	12.7548	13.7162	1	1	1				1	1		1	1	1	13.8921	27.8309	14.6567	1	1	1	3	2	3	2.00335	1.05504	1.89885
PSMC6	26S proteasome regulatory subunit 10B; 26S protease regulatory	26.3834	7.09655	32.7325	8.37822		38.7595		16.7089	15.1759	16.7728		15.2418	3	1	3	1		4		1	1	1		2	18.6477	27.7342	15.7302	2	2.5	1.33333	4	2	3	1.48728	0.843546	1.76312
C7orf55-LUC7L2|LUC7L2	NOT mergeable descriptions	36.454	30.4865	53.27	62.929	36.7899	22.0754	10.3967	41.4437	37.4387	37.2387	23.1074	27.457	3	2	4	3	3	1	1	2	3	2	1	2	45.7849	27.6764	31.3105	3	1.75	2	4	4	4	0.604488	0.68386	0.883935
AKAP11	A-kinase anchor protein; 11 or 11 (isoform unknown)		0.620679			27.3527	25.9301	35.4108	21.9025						1			6	6	7	5					0.620679	27.649		1	6		1	4	0	44.5464	0	#DIV/0!
FHL1	four and a half LIM domains protein; 1 or 1 (isoform unknown)			22.0888	39.1802	33.4751	34.6688	14.7089								1	2	2	2	1						30.6345	27.6176		1.5	1.66667		2	3	0	0.90152	0	#DIV/0!
KRIT1	krev interaction trapped protein; 1 or 1 (isoform unknown)	19.6073				27.5926								1				1								19.6073	27.5926		1	1		1	1	0	1.40726	0	#DIV/0!
MTM1	; myotubularin or myotubularin (isoform unknown)	20.1844	13.7661	8.49806	37.905	24.894	32.367	25.4827	27.6126	9.47349	15.7273	17.8371	12.4399	2	2	1	4	3	3	3	3	1	2	2	1	20.0884	27.5891	13.8694	2.25	3	1.5	4	4	4	1.37338	0.690419	1.9892
TFCP2|TFCP2L1	; transcription factor CP2-like protein 1 or transcription factor CP2-like protein 1 (isoform unknown) or alpha-globin transcription factor CP2 or alpha-globin transcription factor CP2 (isoform unknown)								27.5292												1						27.5292			1		0	1	0	#DIV/0!	#DIV/0!	#DIV/0!
DCXR	L-xylulose; reductase or reductase (isoform unknown)	20.7509	22.1785	23.3481	24.2846	68.1682	22.0936	10.486	9.27616	13.9895	12.4439	5.35633	8.83955	1	1	1	1	2	1	1	1	1	1	1	1	22.6405	27.506	10.1573	1	1.25	1	4	4	4	1.2149	0.448634	2.708
SNX5	sorting; nexin-5 or nexin-5 (isoform unknown)					69.5512	7.47857		5.21241	73.1889		71.3699	5.33631					1	1		1	2		2	1		27.4141	49.965		1	1.66667	0	3	3	#DIV/0!	#DIV/0!	0.548665
PLCG1	1-phosphatidylinositol 4,5-bisphosphate phosphodiesterase; gamma-1 or gamma-1 (isoform unknown)								27.379		21.054										1		1				27.379	21.054		1	1	0	1	1	#DIV/0!	#DIV/0!	1.30041
CTSD	cathepsin D				32.7526	33.6583	21.0219										1	1	1							32.7526	27.3401		1	1		1	2	0	0.834747	0	#DIV/0!
GOT1	aspartate aminotransferase, cytoplasmic		24.4952	42.6662	48.075	31.8074	22.7897								2	3	4	3	1							38.4121	27.2985		3	2		3	2	0	0.710675	0	#DIV/0!
EIF2S2|EIF2S2P4	eukaryotic translation initiation factor 2 subunit; 2 beta pseudogene or 2 or 2 (isoform unknown)	34.2188	35.9101	39.2032	62.2578	30.5541	32.1179	28.4783	17.9853		30.1282	24.2904	41.8171	2	2	2	4	2	2	1	1		1	1	2	42.8975	27.2839	32.0786	2.5	1.5	1.33333	4	4	3	0.636026	0.747796	0.850534
SLC9A3R2	Na(\+) \/H(\+) exchange regulatory cofactor; NHE-RF2 or NHE-RF2 (isoform unknown)	17.8724	19.6744	43.8213	34.8407	33.7954	9.82796	29.0118	36.3025	16.5861	16.0169	22.0536	18.4298	1	2	3	4	3	1	2	3	1	2	2	2	29.0522	27.2344	18.2716	2.5	2.25	1.75	4	4	4	0.937431	0.628924	1.49053
SEPT7|SEPT7P3	; septin 7 pseudogene 3 or septin-7 or septin-7 (isoform unknown)							27.2321												2							27.2321			2		0	1	0	#DIV/0!	#DIV/0!	#DIV/0!
ATP1A1|ATP1A3	sodium\/potassium-transporting ATPase subunit; alpha-1 or alpha-1 (isoform unknown) or alpha-3 or alpha-3 (isoform unknown)	27.438		38.2858	21.7	22.6428	24.0427	26.2605	35.747	40.7143	17.7576	33.6126	50.0606	2		2	1	1	1	1	2	2	1	2	3	29.1413	27.1733	35.5363	1.66667	1.25	2	3	4	4	0.932466	1.21945	0.764662
RNF20	E3 ubiquitin-protein ligase BRE1A	20.135	26.384	29.7824	25.8145	22.4924	28.5918	18.8789	38.502	16.2398	35.2185	19.7832	12.4143	5	7	8	6	5	6	7	11	4	8	8	3	25.529	27.1163	20.914	6.5	7.25	5.75	4	4	4	1.06218	0.819224	1.29657
PLPBP	pyridoxal phosphate homeostasis protein; proline synthase	13.3769	51.5505	35.5877	82.1051	64.1148	16.4146	15.8349	11.8873	9.80582		14.8671	24.7518	1	3	3	6	3	2	1	1	1		1	2	45.655	27.0629	16.4749	3.25	1.75	1.33333	4	4	3	0.592769	0.360856	1.64267
EIF4G3|RPS15A	NOT mergeable descriptions					27.0541												1									27.0541			1		0	1	0	#DIV/0!	#DIV/0!	#DIV/0!
SLITRK5	SLIT and NTRK-like protein 5	36.037	27.0347	35.4472	29.8212	24.9261	27.0736	27.6468	27.9019	26.4312	2.45503		20.2766	2	2	2	2	1	1	1	1	1	1		1	32.085	26.8871	16.3876	2	1	1	4	4	3	0.837995	0.510755	1.6407
THRAP3	thyroid hormone receptor-associated protein; 3 or 3 (isoform unknown)	36.8909	42.61	74.2294	54.7764	8.90754	16.9829	43.6806	37.7849	46.1965	56.7102	10.4554	24.7269	6	7	8	6	2	3	6	4	7	5	2	4	52.1267	26.839	34.5222	6.75	3.75	4.5	4	4	4	0.51488	0.662275	0.777441
RPS2	40S ribosomal protein S2	12.732	28.6107		38.5009	8.91932	38.2087	35.2872	24.8469	43.1477	37.2401		38.8304	1	1		2	1	2	2	2	2	1		2	26.6145	26.8155	39.7394	1.33333	1.75	1.66667	3	4	3	1.00755	1.49315	0.674785
BOLA2B	bolA-like protein 2		13.4125				31.9123	18.2338	30.016	40.6085	24.5531				1				1	1	1	1	1			13.4125	26.7207	32.5808	1	1	1	1	3	2	1.99222	2.42914	0.820136
ATP12A|ATP1A1|ATP1A2|ATP1A3|ATP1A4	; potassium-transporting ATPase alpha chain 2 or potassium-transporting ATPase alpha chain 2 (isoform unknown) or sodium\/potassium-transporting ATPase subunit alpha-1 or sodium\/potassium-transporting ATPase subunit alpha-1 (isoform unknown) or sodium\/potassium-transporting ATPase subunit alpha-2 or sodium\/potassium-transporting ATPase subunit alpha-3 or sodium\/potassium-transporting ATPase s…	21.8291	23.4978	29.1577		26.0791	22.3715	28.4798	29.6587	54.6083	56.2933	46.2477	43.2488	1	1	1		1	1	1	1	1	1	1	1	24.8282	26.6473	50.0995	1	1	1	3	4	4	1.07327	2.01785	0.531887
EIF3L	eukaryotic translation initiation factor 3 subunit; L or L (isoform unknown)	33.5411	39.9577	53.8974	53.2718	39.9695	6.68073	38.3895	21.2344	21.1291	25.5163	18.0464	33.52	3	3	2	3	3	1	3	1	2	2	1	2	45.167	26.5685	24.553	2.75	2	1.75	4	4	4	0.588229	0.543604	1.08209
SHOC2	leucine-rich repeat protein; SHOC-2 or SHOC-2 (isoform unknown)	61.3373	55.0869	33.4104	59.0312	29.7745	36.1167	14.7035	25.4402	33.8941	57.9875	162.471	27.6901	5	3	2	4	3	2	1	2	2	3	3	2	52.2165	26.5088	70.5108	3.5	2	2.5	4	4	4	0.50767	1.35036	0.375953
PKN1	serine\/threonine-protein kinase; N1 or N1 (isoform unknown)							26.4782												1							26.4782			1		0	1	0	#DIV/0!	#DIV/0!	#DIV/0!
STK31	serine\/threonine-protein kinase 31						26.4277												1								26.4277			1		0	1	0	#DIV/0!	#DIV/0!	#DIV/0!
SMC1A	structural maintenance of chromosomes protein; 1A or 1A (isoform unknown)	20.7532	29.7364	26.1306	38.1867	15.5602	23.9552	21.3426	44.7319	23.6269	9.12914	17.2573	181.454	6	13	7	12	5	5	6	9	7	3	5	5	28.7017	26.3975	57.8667	9.5	6.25	5	4	4	4	0.919718	2.01614	0.456178
NEDD8	NEDD8						26.3872												1								26.3872			1		0	1	0	#DIV/0!	#DIV/0!	#DIV/0!
ATG101	autophagy-related protein 101								26.3611												1						26.3611			1		0	1	0	#DIV/0!	#DIV/0!	#DIV/0!
HSPB1	heat shock protein beta-1	39.4731	14.209	12.2631	25.6278	41.6682		10.8289		18.6306	41.1151	23.6717	19.7285	2	1	1	1	2		1		1	2	2	1	22.8932	26.2486	25.7865	1.25	1.5	1.5	4	2	4	1.14656	1.12638	1.01792
ARPC5L	actin-related protein 2\/3 complex subunit 5-like; protein or protein (isoform unknown)					26.2085												1									26.2085			1		0	1	0	#DIV/0!	#DIV/0!	#DIV/0!
PALM3	; paralemmin-3 or paralemmin-3 (isoform unknown)								26.1945												2						26.1945			2		0	1	0	#DIV/0!	#DIV/0!	#DIV/0!
PRIM2	DNA primase large; subunit or subunit (isoform unknown)	21.8619	7.99339	22.3154	21.2112	21.4928	41.5931	27.7207	13.9351	41.5393	29.6878	9.42829	14.0308	3	1	3	2	2	5	4	2	3	3	1	2	18.3455	26.1854	23.6715	2.25	3.25	2.25	4	4	4	1.42735	1.29032	1.1062
IQCG	IQ domain-containing protein; G or G (isoform unknown)	24.0244		28.8384	28.1553	26.9639	22.4401	26.9634	28.3654		23.5241			1		1	1	1	1	1	1		1			27.0061	26.1832	23.5241	1	1	1	3	4	1	0.969531	0.871068	1.11304
WDR45	WD repeat domain phosphoinositide-interacting protein; 4 or 4 (isoform unknown)					17.2466	32.9421	21.373	32.7374									1	2	1	2						26.0748			1.5		0	4	0	#DIV/0!	#DIV/0!	#DIV/0!
ISCU	iron-sulfur cluster assembly enzyme ISCU; mitochondrial or mitochondrial (isoform unknown)	9.74089		21.9149	21.3584		39.5282		12.5418				11.3721	1		1	1		2		1				1	17.6714	26.035	11.3721	1	1.5	1	3	2	1	1.47329	0.643533	2.28937
FLJ27099|IGHG2|IGHM|LOC100133739	NOT mergeable descriptions					23.2985	28.4549	26.1886		25.3362	22.6489	21.5145						1	1	1		1	1	1			25.9807	23.1665		1	1	0	3	3	#DIV/0!	#DIV/0!	1.12147
AASDHPPT	L-aminoadipate-semialdehyde dehydrogenase-phosphopantetheinyl				24.2094	26.7727	24.9017			14.4288		12.2731					1	1	1			1		1		24.2094	25.8372	13.351	1	1	1	1	2	2	1.06724	0.551478	1.93523
PPP4C	serine\/threonine-protein phosphatase 4 catalytic; subunit or subunit (isoform unknown)							28.4796	23.1209											1	1						25.8002			1		0	2	0	#DIV/0!	#DIV/0!	#DIV/0!
AK1	adenylate kinase isoenzyme; 1 or 1 (isoform unknown)	14.8332	18.0643	22.7829	22.1601	25.7927						7.16745		1	1	1	1	2						1		19.4601	25.7927	7.16745	1	2	1	4	1	1	1.32541	0.368315	3.59859
PIR	pirin		18.9617	22.8902	32.1596		25.781			12.8021			9.03675		1	1	2		1			1			1	24.6705	25.781	10.9194	1.33333	1	1	3	1	2	1.04501	0.44261	2.36102
CCNB1	G2\/mitotic-specific cyclin-B1	8.01368			4.03952		25.7522							1			1		2							6.0266	25.7522		1	2		2	1	0	4.27308	0	#DIV/0!
CTCFL|HMGB1|HMGB1P40	NOT mergeable descriptions	5.31869	7.03632	55.5941	27.7168	6.86625	22.5128		47.8601		27.6564			1	1	1	1	1	1		1		2			23.9165	25.7464	27.6564	1	1	2	4	3	1	1.07651	1.15638	0.930937
SMAD2|SMAD3|SMAD9	mothers against decapentaplegic homolog; 2 or 2 (isoform unknown) or 3 or 3 (isoform unknown) or 9 or 9 (isoform unknown)							25.7133		21.4838	20.9703	18.9299	18.5936							1		1	1	1	1		25.7133	19.9944		1	1	0	1	4	#DIV/0!	#DIV/0!	1.28603
DDX39B	spliceosome RNA helicase DDX39B	8.5517	13.3211	34.9167	12.4236	49.3694	21.9585	5.77381		7.48806	14.2315			2	1	2	2	2	1	1		1	2			17.3033	25.7006	10.8598	1.75	1.33333	1.5	4	3	2	1.4853	0.627614	2.36658
AZI2	5-azacytidine-induced protein; 2 or 2 (isoform unknown)					25.6868	18.3075	22.7162	35.9943									3	2	2	3						25.6762			2.5		0	4	0	#DIV/0!	#DIV/0!	#DIV/0!
SERBP1	plasminogen activator inhibitor 1 RNA-binding protein	28.2272	33.355	21.2591	15.4659		46.5929	13.8704	16.5559		11.5537	22.3081	33.814	3	1	3	1		2	1	1		1	2	3	24.5768	25.6731	22.5586	2	1.33333	2	4	3	3	1.04461	0.917882	1.13806
DDX5	probable ATP-dependent RNA helicase; DDX5 or DDX5 (isoform unknown)	25.9533	51.883	51.7802	44.5687	33.7751	31.285		11.6121	79.8985	70.8577	48.4884	67.6059	2	6	5	4	3	3		1	4	4	3	4	43.5463	25.5574	66.7126	4.25	2.33333	3.75	4	3	4	0.586902	1.53199	0.383097
PUS1	tRNA pseudouridine synthase A; mitochondrial or mitochondrial (isoform unknown)	5.7662	15.0371	18.7219	17.3981	39.4854		27.59	9.44316	21.1224	16.9956	6.97665	6.82536	1	2	2	2	4		3	1	3	2	1	1	14.2308	25.5062	12.98	1.75	2.66667	1.75	4	3	4	1.79232	0.912103	1.96504
UPF1	regulator of nonsense transcripts; 1 or 1 (isoform unknown)	13.8712	10.8329	3.22202	3.08519		25.4538							2	1	1	1		3							7.75285	25.4538		1.25	3		4	1	0	3.28315	0	#DIV/0!
BCKDK	\[3-methyl-2-oxobutanoate dehydrogenase \[lipoamide\]\]; kinase or kinase, (isoform unknown)		23.7099	25.1917	21.2581	23.5494	19.6288	32.585	25.8023	29.8084	27.0385	29.469	22.6941		1	1	1	1	1	1	1	1	1	2	1	23.3866	25.3914	27.2525	1	1	1.25	3	4	4	1.08572	1.1653	0.931709
PIN1	peptidyl-prolyl cis-trans isomerase NIMA-interacting; 1 or 1 (isoform unknown)								25.3384												1						25.3384			1		0	1	0	#DIV/0!	#DIV/0!	#DIV/0!
LANCL1	lanC-like protein; 1 or 1 (isoform unknown)	75.4437	51.1231	37.6781	20.8326	48.1549	17.3416	16.1481	19.3563	30.3819	20.6743	31.3877		5	4	2	1	2	1	1	1	2	1	2		46.2694	25.2502	27.4813	3	1.25	1.66667	4	4	3	0.545722	0.593942	0.918815
PHB|ZNF607	NOT mergeable descriptions	21.1077	21.7016	26.479		27.208	23.2392		25.296	26.764	28.5878	20.5432	23.1028	1	1	1		1	1		1	1	1	1	1	23.0961	25.2477	24.7494	1	1	1	3	3	4	1.09316	1.07159	1.02013
STMN2	stathmin-2				25.4784	25.2377											1	1								25.4784	25.2377		1	1		1	1	0	0.990552	0	#DIV/0!
CALD1|LOC55873|PSPC1	NOT mergeable descriptions		38.7591	50.2316	42.467				25.133						2	3	2				1					43.8192	25.133		2.33333	1		3	1	0	0.57356	0	#DIV/0!
NDUFS4	NADH dehydrogenase \[ubiquinone\] iron-sulfur protein; 4 or 4, (isoform unknown)		17.9892	34.0308	35.6481			23.2194	26.9998	24.4356		19.4114			1	2	2			1	1	1		1		29.2227	25.1096	21.9235	1.66667	1	1	3	2	2	0.85925	0.750222	1.14533
GDI1	rab GDP dissociation inhibitor alpha		15.7512	20.6731	11.9544	22.9939	27.1443				4.63014	5.6278	4.70212		2	2	1	3	3				1	1	1	16.1263	25.0691	4.98669	1.66667	3	1	3	2	3	1.55455	0.309228	5.0272
2017-09-09	; septin-9 or septin-9 (isoform unknown)	20.7554	37.0595	44.4819	31.6884	28.0653	18.3964	27.3976	26.2077	42.949	4.36884	7.26938	28.1748	4	6	7	5	5	3	5	4	5	1	2	5	33.4963	25.0168	20.6905	5.5	4.25	3.25	4	4	4	0.746852	0.617695	1.20909
POLE4	DNA polymerase epsilon subunit 4			32.0094		25.0106										1		1								32.0094	25.0106		1	1		1	1	0	0.781351	0	#DIV/0!
PDLIM1	PDZ and LIM domain protein 1		45.7826	75.3962	36.7266	33.2449	11.0664	30.4839		21.2693	19.3477	23.1359	30.3216		3	3	3	1	1	2		1	1	2	2	52.6351	24.9317	23.5186	3	1.33333	1.5	3	3	4	0.473671	0.446824	1.06008
DNAJC9	dnaJ homolog subfamily C member 9			73.2419		23.2909	26.427									1		1	1							73.2419	24.8589		1	1		1	2	0	0.339409	0	#DIV/0!
TBR1	T-box brain protein 1						24.8554												1								24.8554			1		0	1	0	#DIV/0!	#DIV/0!	#DIV/0!
HDLBP	; vigilin or vigilin (isoform unknown)	19.7411	80.8951	35.9556	95.0544	12.8984	17.8127	22.3102	46.2347	39.25	40.5855	93.3956	44.4662	5	9	6	9	4	3	4	8	10	8	10	10	57.9115	24.814	54.4243	7.25	4.75	9.5	4	4	4	0.428481	0.939783	0.455936
SDF2L1	stromal cell-derived factor 2-like protein 1							24.7865												1							24.7865			1		0	1	0	#DIV/0!	#DIV/0!	#DIV/0!
GMPS	GMP synthase; \[glutamine-hydrolyzing\] or \[glutamine-hydrolyzing\] (isoform unknown)	24.7783	27.0718	7.43819	13.1332	31.0148	23.28		20.0066	14.2022	7.41839		5.90253	3	4	1	2	4	3		2	2	1		1	18.1054	24.7671	9.17438	2.5	3	1.33333	4	3	3	1.36794	0.506722	2.69959
ERP44	endoplasmic reticulum resident protein 44			20.4003		26.1985	23.3002									1		1	1							20.4003	24.7494		1	1		1	2	0	1.21319	0	#DIV/0!
PRIM1	DNA primase small subunit	26.4556	16.2194	14.3081	13.2815	34.989		23.4404	15.7848	20.3876			17.2365	4	3	2	2	5		2	2	2			3	17.5661	24.7381	18.8121	2.75	3	2.5	4	3	2	1.40828	1.07093	1.31501
GTF2A1	transcription initiation factor IIA subunit 1; isoform 1		301.003	192.394		24.6298				17.9546					4	3		1				1				246.699	24.6298	17.9546	3.5	1	1	2	1	1	0.0998378	0.0727793	1.37179
PSME1	proteasome activator complex subunit; 1 or 1 (isoform unknown)				17.0919	35.2218			13.9767	22.0589		40.9931	20.3803				1	2			1	1		2	2	17.0919	24.5993	27.8108	1	1.5	1.66667	1	2	3	1.43923	1.62713	0.884524
BZW1	basic leucine zipper and W2 domain-containing protein; 1 or 1 (isoform unknown)	29.5498	15.9052	26.8615	18.1202	34.8984	33.8492	16.6121	12.9867	26.1587	15.1737	24.415	23.7108	3	1	2	2	2	2	1	1	3	1	2	2	22.6092	24.5866	22.3646	2	1.5	2	4	4	4	1.08746	0.989181	1.09936
RPP30	ribonuclease P protein subunit p30	16.562	17.0071			21.1468	31.3289	21.1897						1	1			1	2	1						16.7845	24.5551		1	1.33333		2	3	0	1.46296	0	#DIV/0!
BABAM1	BRISC and BRCA1-A complex member; 1 or 1 (isoform unknown)					18.941	21.6652		32.6142		4.89435	19.4078						1	1		2		1	2			24.4068	12.1511		1.33333	1.5	0	3	2	#DIV/0!	#DIV/0!	2.00861
CYFIP1|CYFIP2	cytoplasmic FMR1-interacting protein; 1 or 1 (isoform unknown) or 2 or 2 (isoform unknown)	4.60379	12.3105	4.55924	13.2671	56.5481		10.8615	5.56113	60.659	56.8097	43.3603	45.92	1	2	1	2	2		2	1	2	2	2	2	8.68515	24.3236	51.6872	1.5	1.66667	2	4	3	4	2.80059	5.95122	0.470592
PSMD11	26S proteasome non-ATPase regulatory subunit 11	19.9958	16.2182	56.0053	59.045	38.2117	17.7402	25.3357	15.9645	17.3882	35.2323	9.40191	14.0336	2	1	3	4	2	1	2	1	1	2	1	1	37.8161	24.313	19.014	2.5	1.5	1.25	4	4	4	0.642928	0.502802	1.27869
HDGF	hepatoma-derived growth; factor or factor (isoform unknown)		7.08316	32.9589		24.2694									1	2		2								20.021	24.2694		1.5	2		2	1	0	1.21219	0	#DIV/0!
ACTR2	actin-related protein; 2 or 2 (isoform unknown)	30.3615	31.658	21.5291		27.8563	22.5689	22.2852			21.234	30.0791	14.358	2	2	1		1	1	1			1	2	1	27.8495	24.2368	21.8904	1.66667	1	1.33333	3	3	3	0.870277	0.786022	1.10719
AP3M1|AP3M2	AP-3 complex subunit; mu-1 or mu-1 (isoform unknown) or mu-2	23.8165		23.8886	22.5594		20.4033	25.0294	27.1318			25.4564	21.2703	1		1	1		1	1	1			1	1	23.4215	24.1882	23.3634	1	1	1	3	3	2	1.03274	0.99752	1.0353
CHD1|CHD2	chromodomain-helicase-DNA-binding protein; 1 or 1 (isoform unknown) or 2 or 2 (isoform unknown)	21.2308	45.2042	28.2587	23.4087	21.7887	22.8736	26.541	25.0937	21.6295	42.1117	20.8217	16.6784	1	2	2	1	1	1	1	1	1	2	2	1	29.5256	24.0743	25.3103	1.5	1	1.5	4	4	4	0.815369	0.857234	0.951163
CAD	CAD; protein or protein (isoform unknown)	34.6473	28.7161	55.9951	43.7166	15.5167	8.59456	37.3443	34.5757	83.6788	33.4482	18.8033	21.8035	11	8	10	9	3	1	6	5	9	7	4	5	40.7688	24.0078	39.4334	9.5	3.75	6.25	4	4	4	0.588878	0.967246	0.608819
KPNA3	importin subunit; alpha-4 or alpha-4 (isoform unknown)	29.244	22.7402		18.8302	18.1172	17.2478	15.0645	45.4968	56.662		25.1655		2	2		2	1	1	1	3	4		2		23.6048	23.9816	40.9138	2	1.5	3	3	4	2	1.01596	1.73328	0.586149
ACACA	acetyl-CoA carboxylase; 1 or 1 (isoform unknown)		1.79878	18.6718				23.9708		21.0618					1	1				1		1				10.2353	23.9708	21.0618	1	1	1	2	1	1	2.34198	2.05776	1.13812
TSFM	elongation factor Ts; mitochondrial or mitochondrial (isoform unknown)		16.1916	39.8809	32.6129	23.9268					13.2741				1	3	2	1					1			29.5618	23.9268	13.2741	2	1	1	3	1	1	0.809383	0.44903	1.80252
DARS2	aspartate--tRNA ligase; mitochondrial or mitochondrial (isoform unknown)	38.2487	41.4375	40.3036	37.7587	28.3527	11.9403	30.7647	24.5642	34.058	20.9955	31.7935	26.3297	4	4	4	3	3	1	3	2	3	2	4	3	39.4371	23.9055	28.2942	3.75	2.25	3	4	4	4	0.606166	0.71745	0.844889
CSTF2	cleavage stimulation factor subunit 2		23.5764	19.7297	10.9523			11.2831	36.5146	30.4292		20.0719	9.04981		2	2	1			1	2	2		2	1	18.0861	23.8989	19.8503	1.66667	1.5	1.66667	3	2	3	1.32139	1.09754	1.20395
RAB5C	ras-related protein; Rab-5C or Rab-5C (isoform unknown)		30.949	16.1421	35.5404	35.1408	34.7832	16.262	9.37242	22.4296	23.1551		7.50763		1	1	1	1	1	1	1	1	1		1	27.5438	23.8896	17.6974	1	1	1	3	4	3	0.867331	0.642518	1.34989
TXLNA	; alpha-taxilin or alpha-taxilin (isoform unknown)	25.184	17.4583	52.9607	17.1838	24.5642	9.47911	40.0957	21.2175	28.2167	18.5858	36.1503	52.6533	2	3	4	2	3	2	4	2	3	2	3	5	28.1967	23.8391	33.9015	2.75	2.75	3.25	4	4	4	0.845458	1.20232	0.703187
TIMM50	mitochondrial import inner membrane translocase subunit; TIM50 or TIM50 (isoform unknown)			8.03382		31.9331			15.6955		41.3022		41.9719			1		2			1		2		2	8.03382	23.8143	41.6371	1	1.5	2	1	2	2	2.96426	5.18272	0.57195
RPS12|RPS12P4	; ribosomal protein S12 pseudogene 4 or 40S ribosomal protein S12						23.8006												1								23.8006			1		0	1	0	#DIV/0!	#DIV/0!	#DIV/0!
SMNDC1	survival of motor neuron-related-splicing factor; 30 or 30 (isoform unknown)			30.504	20.5042	21.6012		25.8638		25.6385	22.9267					2	1	1		1		1	1			25.5041	23.7325	24.2826	1.5	1	1	2	2	2	0.930538	0.952107	0.977346
CYB5R3	NADH-cytochrome b5 reductase; 3 or 3 (isoform unknown)	43.2211	28.6484	61.472	32.0733	17.3827	15.9299	17.872	43.516		64.9491	49.4835	35.1676	2	1	2	1	1	1	1	2		2	2	1	41.3537	23.6752	49.8667	1.5	1.25	1.66667	4	4	3	0.572504	1.20586	0.474769
HIP1R	huntingtin-interacting protein 1-related; protein or protein (isoform unknown)		4.63056	5.34879				23.596		3.24379	19.4511				2	2				3		1	1			4.98967	23.596	11.3474	2	3	1	2	1	2	4.72897	2.27419	2.07941
GSTM2|GSTM3|GSTM5	glutathione S-transferase Mu; 2 or 2 (isoform unknown) or 3 or 5	18.975	20.44		18.1057		23.5677					10.1867		1	1		1		1					1		19.1736	23.5677	10.1867	1	1	1	3	1	1	1.22918	0.531291	2.31357
ACTN1|ACTN4	; alpha-actinin-1 or alpha-actinin-1 (isoform unknown) or alpha-actinin-4 or alpha-actinin-4 (isoform unknown)	58.9199	62.7942	2.55298	56.3964	21.7773	25.4235	31.6874	14.6484	29.9084	60.0385	30.5952	67.2005	6	6	1	6	4	2	3	3	2	8	4	6	45.1659	23.3841	46.9357	4.75	3	5	4	4	4	0.517739	1.03918	0.498217
DBI	acyl-CoA-binding; protein or protein (isoform unknown)						23.2559												1								23.2559			1		0	1	0	#DIV/0!	#DIV/0!	#DIV/0!
CSTF2|CSTF2T	cleavage stimulation factor subunit; 2 tau variant or 2 or 2 (isoform unknown)	15.6351	18.1165		17.2825	37.5151	17.5775		14.6588		17.5879			1	1		1	2	1		1		1			17.0114	23.2505	17.5879	1	1.33333	1	3	3	1	1.36676	1.03389	1.32196
PPP3CA	serine\/threonine-protein phosphatase 2B catalytic subunit; alpha or alpha (isoform unknown)					18.6094	22.1649	25.334	26.5903	25.4705			15.8848					1	2	2	2	2			1		23.1746	20.6777		1.75	1.5	0	4	2	#DIV/0!	#DIV/0!	1.12076
PIP4K2B	phosphatidylinositol 5-phosphate 4-kinase type-2; beta or beta (isoform unknown)				26.3952		32.9583	13.2866		10.7114							2		2	1		1				26.3952	23.1224	10.7114	2	1.5	1	1	2	1	0.87601	0.40581	2.15867
FOXJ3	forkhead box protein; J3 or J3 (isoform unknown)				13.2891			26.0981	20.1321	17.3013	16.5838						1			1	1	1	1			13.2891	23.1151	16.9426	1	1	1	1	2	2	1.7394	1.27492	1.36432
TUBA1A|TUBA1B|TUBA1C	tubulin; alpha-1A chain or alpha-1A chain (isoform unknown) or alpha-1B chain or alpha-1C chain or alpha-1C chain (isoform unknown)	21.9106	12.4617	31.4241	20.9599		23.1145						6.60483	6	1	4	4		2						2	21.6891	23.1145	6.60483	3.75	2	2	4	1	1	1.06572	0.304523	3.49963
NFYA	nuclear transcription factor Y subunit; alpha or alpha (isoform unknown)			26.8348					23.0762							1					1					26.8348	23.0762		1	1		1	1	0	0.859937	0	#DIV/0!
ATP6V1C1	V-type proton ATPase subunit C 1						23.039												2								23.039			2		0	1	0	#DIV/0!	#DIV/0!	#DIV/0!
PRKDC	DNA-dependent protein kinase catalytic; subunit or subunit (isoform unknown)	25.3017	36.9831	39.8631	44.5727	20.2336	23.2254	24.5866	24.0121	27.9095	26.7325	17.2798	18.3856	19	28	26	30	17	16	17	18	17	21	12	14	36.6801	23.0144	22.5769	25.75	17	16	4	4	4	0.627436	0.615506	1.01938
NDUFS2	NADH dehydrogenase \[ubiquinone\] iron-sulfur protein; 2 or 2, (isoform unknown)	16.8012	17.8926					24.0373	21.7898		20.6111			1	1					1	1		1			17.3469	22.9136	20.6111	1	1	1	2	2	1	1.3209	1.18817	1.11171
U2SURP	U2 snRNP-associated SURP motif-containing; protein or protein (isoform unknown)	18.2738	16.5628	26.434	21.8729	19.3501	20.3105	35.2993	16.5061	26.6094	32.8128	25.5512	24.0616	4	4	5	4	5	4	7	4	5	5	5	5	20.7859	22.8665	27.2588	4.25	5	5	4	4	4	1.1001	1.31141	0.838868
USP15	ubiquitin carboxyl-terminal hydrolase; 15 or 15 (isoform unknown)	94.5924	99.8921	113.274	79.9282	22.6851	22.4741	22.7097	23.278	101.566	117.069	52.8663	46.5784	10	9	11	10	3	2	2	4	7	8	6	4	96.9218	22.7867	79.52	10	2.75	6.25	4	4	4	0.235104	0.820456	0.286553
CHMP5|LOC51612	NOT mergeable descriptions		10.4398			10.2051	35.1591					7.65393			1			1	2					1		10.4398	22.6821	7.65393	1	1.5	1	1	2	1	2.17265	0.733148	2.96346
SNRPG	small nuclear ribonucleoprotein G	16.7997	19.5122	17.1594	32.0283		20.2472	21.5056	26.0671	32.2534	30.623		16.4194	1	2	1	2		1	1	1	2	1		1	21.3749	22.6066	26.4319	1.5	1	1.33333	4	3	3	1.05763	1.23659	0.855278
RNF219	RING finger protein; 219 or 219 (isoform unknown)	19.032	28.8796	47.9083	36.8729	13.9103		32.4243	21.4312	13.2051	4.03844	14.1747	5.66965	3	4	6	5	3		5	3	2	1	2	1	33.1732	22.5886	9.27197	4.5	3.66667	1.5	4	3	4	0.680929	0.279502	2.43622
NT5DC2	5''-nucleotidase domain-containing protein; 2 or 2 (isoform unknown)	9.19758	24.6856	17.701	10.5481	8.56895	30.2984	40.9005	10.4944	23.9331	22.0155	20.4819	11.2548	1	2	1	1	1	3	3	2	2	2	2	1	15.5331	22.5656	19.4213	1.25	2.25	1.75	4	4	4	1.45274	1.25032	1.1619
TPM3	tropomyosin alpha-3; chain or chain (isoform unknown)			10.7805			22.5271			16.0596	10.5209	15.8736				1			1			1	1	2		10.7805	22.5271	14.1514	1	1	1.33333	1	1	3	2.08962	1.31269	1.59186
C21orf59|C21orf59-TCP10L	; uncharacterized protein LOC110091775 or UPF0769 protein C21orf59		11.5799	32.6057		18.7796	35.0631		13.6774				12.0924		1	2		1	2		1				1	22.0928	22.5067	12.0924	1.5	1.33333	1	2	3	1	1.01874	0.547347	1.86123
RANGAP1	ran GTPase-activating protein; 1 or 1 (isoform unknown)	6.23511	17.4677	49.6264	18.6955	32.2095	16.4938		18.7201	9.81841	9.08111		7.80698	1	3	5	3	2	2		2	2	1		1	23.0062	22.4745	8.90217	3	2	1.33333	4	3	3	0.976889	0.386947	2.52461
VAT1	synaptic vesicle membrane protein VAT-1 homolog	20.9627	25.0667		30.3897			22.4716		24.7001				1	1		1			1		1				25.473	22.4716	24.7001	1	1	1	3	1	1	0.882171	0.969656	0.909778
MAP4	microtubule-associated protein; 4 or 4 (isoform unknown)	19.0471	29.4941	38.3271	28.3092	13.9897	23.234	30.7191	21.725	38.0613	25.8293	26.5163	24.3684	6	11	11	8	4	6	9	5	10	8	8	7	28.7944	22.4169	28.6938	9	6	8.25	4	4	4	0.778518	0.996508	0.781246
CLTA	clathrin light chain; A or A (isoform unknown)						22.3187												1								22.3187			1		0	1	0	#DIV/0!	#DIV/0!	#DIV/0!
EIF3E	eukaryotic translation initiation factor 3 subunit; E or E (isoform unknown)		19.6489	17.9282	64.9846	12.447	11.5565	42.8003		10.8379	11.5163	15.7542	24.047		1	2	6	1	1	3		1	1	1	2	34.1872	22.2679	15.5389	3	1.66667	1.25	3	3	4	0.651353	0.454522	1.43305
ACTR1A|ACTR1B	; alpha-centractin or beta-centractin						24.1605		20.2643										1		1						22.2124			1		0	2	0	#DIV/0!	#DIV/0!	#DIV/0!
MGC9344|TARS	hypothetical protein MGC9344	31.7222	6.41813	13.8261	20.6934	51.6794	7.9802	6.90901		48.7689	26.3001	12.0395	11.5409	3	1	2	2	3	1	1		4	3	1	1	18.1649	22.1895	24.6623	2	1.66667	2.25	4	3	4	1.22156	1.35769	0.899734
ABCE1	ATP-binding cassette sub-family E member 1	8.02918	18.8438		30.7629	30.5845	27.9827		7.83296	6.66558				1	3		3	2	2		1	1				19.2119	22.1334	6.66558	2.33333	1.66667	1	3	3	1	1.15206	0.34695	3.32055
RSBN1L	round spermatid basic protein 1-like protein				19.2647				22.1197								1				1					19.2647	22.1197		1	1		1	1	0	1.1482	0	#DIV/0!
JPT2	jupiter microtubule associated homolog 2	22.8868	25.2498	16.4839	25.7243	33.3586	20.0536	18.1313	16.6758	21.7788	10.0564	12.57	8.17917	3	3	2	3	5	3	2	2	3	1	2	1	22.5862	22.0548	13.1461	2.75	3	1.75	4	4	4	0.976475	0.582041	1.67767
CCDC124	coiled-coil domain-containing protein 124	18.8375	42.6384	25.5328	25.9078	22.2607		21.7662					15.8558	1	2	1	1	1		1					1	28.2291	22.0134	15.8558	1.25	1	1	4	2	1	0.779812	0.561681	1.38835
CHMP2B	charged multivesicular body protein; 2b or 2b (isoform unknown)			16.0387			21.9935				14.5454					1			1				1			16.0387	21.9935	14.5454	1	1	1	1	1	1	1.37128	0.906897	1.51206
MYH10|MYH11|MYH9	; myosin-10 or myosin-10 (isoform unknown) or myosin-11 or myosin-11 (isoform unknown) or myosin-9	21.891	20.533	29.0261	28.4072		24.8619	29.9881	10.9814	26.7988	24.8415	24.9335	8.38943	5	2	3	3		3	3	3	3	2	3	3	24.9643	21.9438	21.2408	3.25	3	2.75	4	3	4	0.879006	0.850846	1.0331
TLE1	transducin-like enhancer protein 1								21.9239												1						21.9239			1		0	1	0	#DIV/0!	#DIV/0!	#DIV/0!
HNRNPM	heterogeneous nuclear ribonucleoprotein; M or M (isoform unknown)	4.88318				30.3107	26.8451	8.46956				28.772		1				2	2	2				2		4.88318	21.8751	28.772	1	2	2	1	3	1	4.47968	5.89207	0.76029
KATNA1	katanin p60 ATPase-containing subunit; A1 or A1 (isoform unknown)			3.91993				21.8323								1				2						3.91993	21.8323		1	2		1	1	0	5.56957	0	#DIV/0!
SYTL5	synaptotagmin-like protein; 5 or 5 (isoform unknown)						21.8194												1								21.8194			1		0	1	0	#DIV/0!	#DIV/0!	#DIV/0!
PFDN4	prefoldin subunit 4						21.7936												1								21.7936			1		0	1	0	#DIV/0!	#DIV/0!	#DIV/0!
FIGNL1|VPS4A|VPS4B	NOT mergeable descriptions	15.0189			22.7367			21.775						1			1			2						18.8778	21.775		1	2		2	1	0	1.15347	0	#DIV/0!
VCL	; vinculin or vinculin (isoform unknown)	32.9251	25.5718	44.1703	34.4867	43.5706	28.97	4.86633	9.6776	8.77959	10.2595	6.41462	4.98943	9	6	9	7	7	5	2	3	3	3	2	2	34.2885	21.7711	7.61079	7.75	4.25	2.5	4	4	4	0.63494	0.221964	2.86056
GARS	glycine--tRNA ligase	25.8182	18.3321	28.1341	35.9574	24.6325	15.8869	26.6828	19.6492	17.7929	65.3994	11.995		4	3	3	4	2	1	2	2	2	6	1		27.0605	21.7128	31.7291	3.5	1.75	3	4	4	3	0.802382	1.17253	0.684319
CMPK1	UMP-CMP; kinase or kinase (isoform unknown)	3.89574	2.84322	25.845	6.42632	29.4071	13.8609						3.44682	1	1	2	1	2	1						1	9.75258	21.634	3.44682	1.25	1.5	1	4	2	1	2.21829	0.353427	6.27651
LBR	lamin-B; receptor or receptor (isoform unknown)	40.2279		48.7782	15.667				21.6212	10.8246	43.3907	17.958	19.9086	2		3	1				1	1	2	1	1	34.891	21.6212	23.0205	2	1	1.25	3	1	4	0.619678	0.659782	0.939215
FUNDC2|FUNDC2P2	FUN14; domain containing 2 pseudogene 2 or domain-containing protein 2								21.6172												1						21.6172			1		0	1	0	#DIV/0!	#DIV/0!	#DIV/0!
CISD2	CDGSH iron-sulfur domain-containing protein 2			27.3794	28.3018	25.7079	25.906	16.1293	18.5286		17.6679	17.856	25.2434			1	1	1	1	1	1		1	1	1	27.8406	21.568	20.2558	1	1	1	2	4	3	0.774695	0.727563	1.06478
TUBG1|TUBG2	tubulin; gamma-1 chain or gamma-2 chain	20.6336		11.8088		25.0763		26.7437	12.8731					1		1		1		1	1					16.2212	21.5643		1	1		2	3	0	1.32939	0	#DIV/0!
EMC7	ER membrane protein complex subunit 7					27.3599		23.2397	14.0052		19.7127	19.9093	21.9791					2		1	1		1	1	1		21.5349	20.5337		1.33333	1	0	3	3	#DIV/0!	#DIV/0!	1.04876
RPL19	60S ribosomal protein L19						21.5155					27.8131	26.2882						1					1	1		21.5155	27.0507		1	1	0	1	2	#DIV/0!	#DIV/0!	0.795376
GLA	alpha-galactosidase A	16.9931	14.5486			29.0345	28.0696	14.8165	13.9433	18.9475			14.1788	1	1			1	1	1	1	1			1	15.7708	21.466	16.5632	1	1	1	2	4	2	1.36112	1.05024	1.29601
PSMD12	26S proteasome non-ATPase regulatory subunit; 12 or 12 (isoform unknown)	7.10743	24.2492	24.5451	20.7683	19.6818	35.1835	9.42307		10.1263	16.9321	35.5038	4.87613	1	4	3	2	2	6	1		2	2	3	1	19.1675	21.4295	16.8596	2.5	3	2	4	3	4	1.11801	0.879591	1.27106
WDR5	WD repeat-containing protein 5						21.4206					13.2673							1					1			21.4206	13.2673		1	1	0	1	1	#DIV/0!	#DIV/0!	1.61455
SYAP1	synapse-associated protein 1					21.3867												1									21.3867			1		0	1	0	#DIV/0!	#DIV/0!	#DIV/0!
ADH5	alcohol dehydrogenase class-3		19.8474		18.2338		28.1204		14.6291						1		1		1		1					19.0406	21.3747		1	1		2	2	0	1.12259	0	#DIV/0!
PRKAR1B	cAMP-dependent protein kinase type I-beta regulatory; subunit or subunit (isoform unknown)					21.3641												2									21.3641			2		0	1	0	#DIV/0!	#DIV/0!	#DIV/0!
ACTN1|ACTN3|ACTN4	; alpha-actinin-1 or alpha-actinin-1 (isoform unknown) or alpha-actinin-3 or alpha-actinin-3 (isoform unknown) or alpha-actinin-4 or alpha-actinin-4 (isoform unknown)	30.0852	34.6439		40.0113			19.3152	23.4085		42.5008		41.4788	2	2		2			1	1		2		2	34.9135	21.3618	41.9898	2	1	2	3	2	2	0.611851	1.20268	0.508739
AP3B1	AP-3 complex subunit; beta-1 or beta-1 (isoform unknown)	30.8776	36.9408	24.5551	21.2907	14.1027	4.04391	25.2481	42.041	48.2873	23.8868	39.7659	41.2112	7	7	4	3	3	1	4	7	7	4	7	6	28.416	21.3589	38.2878	5.25	3.75	6	4	4	4	0.75165	1.3474	0.557852
FH	fumarate hydratase; mitochondrial or mitochondrial (isoform unknown)						21.3494												1								21.3494			1		0	1	0	#DIV/0!	#DIV/0!	#DIV/0!
TOMM34	mitochondrial import receptor subunit; TOM34 or TOM34 (isoform unknown)	4.74405	27.6453	53.8699	34.1398	37.6099	5.05153					5.1173		1	2	3	3	3	1					1		30.0997	21.3307	5.1173	2.25	2	1	4	2	1	0.708668	0.170012	4.16835
HOMER1|HOMER2|HOMER3	homer protein homolog; 1 or 1 (isoform unknown) or 2 or 2 (isoform unknown) or 3 or 3 (isoform unknown)		21.0199				21.3229				20.5665		19.5166		3				3				2		3	21.0199	21.3229	20.0416	3	3	2.5	1	1	2	1.01441	0.953455	1.06393
EFTUD2	116 kDa U5 small nuclear ribonucleoprotein; component or component (isoform unknown)	9.68586	16.7384	17.2941	27.7704	34.1901	18.0411	10.629	22.3134	18.4566	33.5797	20.1435	17.1284	1	2	2	4	4	2	1	2	2	4	3	3	17.8722	21.2934	22.327	2.25	2.25	3	4	4	4	1.19142	1.24926	0.953704
VIM	vimentin	15.5217	11.4624	10.6407		21.2692				13.3036	15.7779			2	1	1		2				1	1			12.5416	21.2692	14.5408	1.33333	2	1	3	1	2	1.69589	1.1594	1.46273
TLE1|TLE2|TLE3|TLE4	transducin-like enhancer protein; 1 or 1 (isoform unknown) or 2 or 2 (isoform unknown) or 3 or 3 (isoform unknown) or 4 or 4 (isoform unknown)	12.9927		16.1773					21.2019	16.5091				2		2					2	2				14.585	21.2019	16.5091	2	2	2	2	1	1	1.45368	1.13192	1.28426
AP3S1	AP-3 complex subunit; sigma-1 or sigma-1 (isoform unknown)	15.1452					17.1965	19.79	26.5915				19.3056	1					1	1	1				1	15.1452	21.1927	19.3056	1	1	1	1	3	1	1.3993	1.2747	1.09775
C16orf45	uncharacterized protein C16orf45	30.8168	9.29651	8.35922	34.307	21.3281		19.2727	22.9182				20.8489	1	1	1	1	1		1	1				1	20.6949	21.173	20.8489	1	1	1	4	3	1	1.0231	1.00744	1.01554
SLC25A12|SLC25A13	calcium-binding mitochondrial carrier protein; Aralar1 or Aralar1 (isoform unknown) or Aralar2 or Aralar2 (isoform unknown)	8.98244		12.7985	11.3723	10.4183		33.4324	19.6616	33.0187		16.3571		1		1	1	1		2	1	2		1		11.0511	21.1708	24.6879	1	1.33333	1.5	3	3	2	1.91571	2.23398	0.857536
SMAD1|SMAD9	mothers against decapentaplegic homolog; 1 or 9 or 9 (isoform unknown)	42.3106	37.9178	16.7948	36.4891	31.8654		14.5085	17.1328	37.0823	19.4816		26.9153	2	2	2	3	1		1	2	2	2		3	33.3781	21.1689	27.8264	2.25	1.33333	2.33333	4	3	3	0.634216	0.833673	0.760749
ARF5	ADP-ribosylation factor 5	15.1262		21.9173		22.9584	19.2597			10.3558				1		1		1	1			1				18.5218	21.109	10.3558	1	1	1	2	2	1	1.13969	0.559112	2.03839
RAP2A|RAP2B|RAP2C	ras-related protein; Rap-2a or Rap-2b or Rap-2c or Rap-2c (isoform unknown)					21.0663												1									21.0663			1		0	1	0	#DIV/0!	#DIV/0!	#DIV/0!
PIP5K1A|PIP5K1P1|PIPSL	; phosphatidylinositol 4-phosphate 5-kinase type-1 alpha or phosphatidylinositol 4-phosphate 5-kinase type-1 alpha (isoform unknown) or phosphatidylinositol-4-phosphate 5-kinase type 1 pseudogene 1 or PIP5K1A and PSMD4-like, pseudogene	10.7058				20.5263	20.5073		22.0509	41.2333	21.421	15.4879		1				1	1		2	2	1	1		10.7058	21.0282	26.0474	1	1.33333	1.33333	1	3	3	1.96418	2.43301	0.807304
PLS1|PLS3	; plastin-1 or plastin-3 or plastin-3 (isoform unknown)	43.9012	22.9631	30.0156	25.8837	30.7118	29.2531	9.59143	14.2	15.2991	13.8425	11.8645	11.8103	2	1	2	1	1	1	1	1	1	1	1	1	30.6909	20.9391	13.2041	1.5	1	1	4	4	4	0.682256	0.430229	1.5858
DYRK1A|DYRK1B|DYRK2	dual specificity tyrosine-phosphorylation-regulated kinase; 1A or 1A (isoform unknown) or 1B or 1B (isoform unknown) or 2	15.9694	14.8588		18.9592	19.9769	21.8148				21.1389			1	1		1	1	1				1			16.5958	20.8958	21.1389	1	1	1	3	2	1	1.2591	1.27375	0.988501
NME9	thioredoxin domain-containing protein; 6 or 6 (isoform unknown)	17.0877			18.5399	20.8153								1			1	1								17.8138	20.8153		1	1		2	1	0	1.16849	0	#DIV/0!
FUNDC1	FUN14 domain-containing protein 1						23.3826	18.1704											1	1							20.7765			1		0	2	0	#DIV/0!	#DIV/0!	#DIV/0!
ALYREF	THO complex subunit 4	28.1657			8.83364	23.8292		21.3268	17.0148	23.0107		19.5388	17.1333	2			1	1		1	1	1		1	1	18.4997	20.7236	19.8943	1.5	1	1	2	3	3	1.12021	1.07538	1.04169
TLE3	transducin-like enhancer protein; 3 or 3 (isoform unknown)	18.8389	19.8146	5.71896	23.3334	4.10998	21.6607	50.5352	5.89191	13.0815	15.5232	14.0805	20.7477	3	3	1	3	1	2	5	1	2	2	2	3	16.9264	20.5494	15.8582	2.5	2.25	2.25	4	4	4	1.21404	0.936891	1.29582
RNF123	E3 ubiquitin-protein ligase RNF123	15.7885	15.2613			20.0755	19.6204		21.8347	19.8654	18.9459	15.8223		1	1			1	1		1	1	1	1		15.5249	20.5102	18.2112	1	1	1	2	3	3	1.32111	1.17303	1.12624
PBXIP1	pre-B-cell leukemia transcription factor-interacting protein; 1 or 1 (isoform unknown)	9.40638			8.16483		22.885	18.1149						1			1		2	2						8.7856	20.4999		1	2		2	2	0	2.33336	0	#DIV/0!
MRI1	methylthioribose-1-phosphate isomerase	8.99453		14.0106		27.4764	13.4803							1		1		2	1							11.5026	20.4784		1	1.5		2	2	0	1.78033	0	#DIV/0!
ATP1A1|ATP1A2|ATP1A3	sodium\/potassium-transporting ATPase subunit; alpha-1 or alpha-1 (isoform unknown) or alpha-2 or alpha-3 or alpha-3 (isoform unknown)	34.6865	8.57337	56.5228	12.1753	6.72639	15.3361	51.5571	8.08329	35.0461	22.3982	12.1346	56.1464	2	1	2	1	1	2	3	1	2	2	1	3	27.9895	20.4257	31.4313	1.5	1.75	2	4	4	4	0.729763	1.12297	0.649852
SRRM1	serine\/arginine repetitive matrix protein; 1 or 1 (isoform unknown)	14.6162	6.60518	21.269	11.5231	11.2301	17.2077	26.4084	26.8367	27.3328	32.3196	15.0529	16.785	3	2	3	2	1	2	4	4	4	2	1	3	13.5034	20.4207	22.8726	2.5	2.75	2.5	4	4	4	1.51227	1.69384	0.892805
EIF2S1	eukaryotic translation initiation factor 2 subunit 1	16.536	34.9596		36.9777		18.1546	22.6643		27.9292	28.8888		31.4631	1	3		2		1	2		2	2		2	29.4911	20.4094	29.427	2	1.5	2	3	2	3	0.692054	0.997828	0.693561
LOC135763|TAF8	NOT mergeable descriptions	19.5346	29.8474	32.5824			13.6259	21.0436	26.0821	15.1153	24.5668		19.8515	1	2	2			1	1	1	1	1		1	27.3215	20.2505	19.8445	1.66667	1	1	3	3	3	0.741195	0.726335	1.02046
KLC1	kinesin light chain; 1 or 1 (isoform unknown)	8.38676	7.78848	14.0394	14.3581	13.0059	12.3961	29.8429	25.517	4.02369	20.133	136.918	10.3346	2	2	3	3	3	3	5	4	1	3	4	2	11.1432	20.1905	42.8524	2.5	3.75	2.5	4	4	4	1.81191	3.84561	0.471163
DSTN	; destrin or destrin (isoform unknown)	55.507	54.0695	92.4176	92.8382				20.1743					2	2	3	3				1					73.7081	20.1743		2.5	1		4	1	0	0.273705	0	#DIV/0!
POFUT1	GDP-fucose protein O-fucosyltransferase 1							20.1721												1							20.1721			1		0	1	0	#DIV/0!	#DIV/0!	#DIV/0!
RPL29|RPL29P30	; ribosomal protein L29 pseudogene 30 or 60S ribosomal protein L29			13.9152		23.3642			16.889		29.2736	26.9978				1		1			1		1	1		13.9152	20.1266	28.1357	1	1	1	1	2	2	1.44638	2.02194	0.715341
POLR2C	DNA-directed RNA polymerase II subunit RPB3			11.5508		20.095				12.7109			11.2826			1		1				1			1	11.5508	20.095	11.9968	1	1	1	1	1	2	1.7397	1.03861	1.67503
ATP6V1B2	V-type proton ATPase subunit B, brain isoform	19.0849		25.2341					20.0716			29.8771	50.7665	2		3					1			2	4	22.1595	20.0716	40.3218	2.5	1	3	2	1	2	0.90578	1.81962	0.497786
PLK1	serine/threonine-protein kinase PLK1	1.90673	1.89258	1.93607		31.3356	20.1997	24.3183	4.26373	24.739	18.402	17.2734	11.4824	1	1	1		3	3	3	1	3	2	2	1	1.91179	20.0293	17.9742	1	2.5	2	3	4	4	10.4767	9.40174	1.11434
ACP1	low molecular weight phosphotyrosine protein; phosphatase or phosphatase (isoform unknown)	13.0362					19.955							1					1							13.0362	19.955		1	1		1	1	0	1.53074	0	#DIV/0!
SRSF2	serine\/arginine-rich splicing factor 2	21.3145				20.8279	34.1165	12.218	12.5983				14.7035	1				1	1	1	1				1	21.3145	19.9402	14.7035	1	1	1	1	4	1	0.93552	0.689835	1.35615
NDUFS8	NADH dehydrogenase \[ubiquinone\] iron-sulfur protein 8,						19.9307												1								19.9307			1		0	1	0	#DIV/0!	#DIV/0!	#DIV/0!
ATP6V1E1|ATP6V1E2	V-type proton ATPase subunit E; 1 or 1 (isoform unknown) or 2	15.768	16.5866		18.9212		19.961	19.7101	20.0533	7.46731	9.09643	19.4781	7.72394	1	1		1		1	1	1	1	1	1	1	17.0919	19.9082	10.9414	1	1	1	3	3	4	1.16477	0.640152	1.81952
COPS2	COP9 signalosome complex subunit; 2 or 2 (isoform unknown)		15.6086	26.6671	20.6879	10.448		18.4516	30.7709	22.8509	56.7672		19.3537		1	2	1	1		3	2	1	2		3	20.9879	19.8901	32.9906	1.33333	2	2	3	3	3	0.947697	1.57189	0.602903
P4HA1	prolyl 4-hydroxylase subunit; alpha-1 or alpha-1 (isoform unknown)			21.8125	11.0239	22.3808	12.0345		25.1537	20.3376	21.2985	33.6496	18.7451			2	1	2	1		2	1	1	2	1	16.4182	19.8563	23.5077	1.5	1.66667	1.25	2	3	4	1.20941	1.43181	0.844674
NRBP1	nuclear receptor-binding; protein or protein (isoform unknown)				55.1953	26.8839	12.8028			44.4221		10.0322					2	1	1			2		1		55.1953	19.8433	27.2271	2	1	1.5	1	2	2	0.359511	0.493287	0.728806
USP46	ubiquitin carboxyl-terminal hydrolase; 46 or 46 (isoform unknown)	7.6654			4.21697		5.49516	27.9766	26.0529					1			1		1	2	2					5.94118	19.8415		1	1.66667		2	3	0	3.33966	0	#DIV/0!
FUNDC2	FUN14 domain-containing protein 2					18.444	23.9383	16.8576										1	1	1							19.7466			1		0	3	0	#DIV/0!	#DIV/0!	#DIV/0!
HNRNPDL	heterogeneous nuclear ribonucleoprotein; D-like or D-like (isoform unknown)	16.7306	14.0397	41.9232	15.0301		19.7197			14.7645			12.4767	1	1	2	1		1			1			1	21.9309	19.7197	13.6206	1.25	1	1	4	1	2	0.899174	0.621068	1.44779
EDEM3	ER degradation-enhancing alpha-mannosidase-like protein; 3 or 3 (isoform unknown)						4.56493	34.8696											1	4							19.7173			2.5		0	2	0	#DIV/0!	#DIV/0!	#DIV/0!
EMC2	ER membrane protein complex subunit 2	17.1756					19.7027			32.2136		27.9528		1					1			2		2		17.1756	19.7027	30.0832	1	1	2	1	1	2	1.14713	1.75151	0.654938
PPP1CA|PPP1CC	serine\/threonine-protein phosphatase; PP1-alpha catalytic subunit or PP1-alpha catalytic subunit (isoform unknown) or PP1-gamma catalytic subunit or PP1-gamma catalytic subunit (isoform unknown)	6.49075			21.5703	27.357	14.915	16.7991			26.0028		16.4959	1			2	2	1	1			2		1	14.0305	19.6904	21.2494	1.5	1.33333	1.5	2	3	2	1.40339	1.51451	0.926634
DEK	protein; DEK or DEK (isoform unknown)	10.5649	15.8131	21.9182	6.57471	23.2228	23.805		12.0275		18.1918			1	2	2	1	2	2		1		2			13.7177	19.6851	18.1918	1.5	1.66667	2	4	3	1	1.43502	1.32616	1.08209
DNAJB2|DNAJB6|DNAJB8	dnaJ homolog subfamily B member; 2 or 2 (isoform unknown) or 6 or 6 (isoform unknown) or 8				15.7185		19.6821				24.8924		21.7758				1		1				1		1	15.7185	19.6821	23.3341	1	1	1	1	1	2	1.25216	1.4845	0.843492
CFL2	cofilin-2					19.6509												1									19.6509			1		0	1	0	#DIV/0!	#DIV/0!	#DIV/0!
RABL3	rab-like protein; 3 or 3 (isoform unknown)						20.4757	22.7143	15.6438										1	1	1						19.6112			1		0	3	0	#DIV/0!	#DIV/0!	#DIV/0!
HAX1	HCLS1-associated protein; X-1 or X-1 (isoform unknown)	7.10982	14.3434		8.71196		24.6944	14.5056		28.999	24.3183		21.8585	1	1		1		2	2		2	1		1	10.055	19.6	25.0586	1	2	1.33333	3	2	3	1.94927	2.49214	0.782167
CCDC30	coiled-coil domain-containing protein 30				26.7489			19.4961									1			1						26.7489	19.4961		1	1		1	1	0	0.728857	0	#DIV/0!
SLK	STE20-like serine\/threonine-protein; kinase or kinase (isoform unknown)	4.96746	2.55996	3.8016	8.1315	6.02628	13.9359	3.94154	53.9939	9.35025	6.55269	124.458	29.8542	3	1	2	3	2	4	1	5	4	4	5	4	4.86513	19.4744	42.5538	2.25	3	4.25	4	4	4	4.00285	8.7467	0.457642
BAG3	BAG family molecular chaperone regulator; 3 or 3 (isoform unknown)		10.0995	26.4587	11.7319	14.3148	9.91655		34.1598	41.2328	14.4908	25.3519			1	3	1	1	1		3	3	1	2		16.0967	19.4637	27.0252	1.66667	1.66667	2	3	3	3	1.20917	1.67893	0.720207
ANXA7	annexin; A7 or A7 (isoform unknown)	11.1131		14.285		19.4522								1		1		1								12.699	19.4522		1	1		2	1	0	1.53179	0	#DIV/0!
RECQL	ATP-dependent DNA helicase Q1		15.2298	7.05813	8.55246	19.4	17.9805		20.7807		17.9902		13.9218		1	1	1	2	3		2		2		1	10.2801	19.3871	15.956	1	2.33333	1.5	3	3	2	1.88588	1.55212	1.21503
ECH1	delta(3,5) -Delta(2,4) -dienoyl-CoA isomerase; mitochondrial or mitochondrial (isoform unknown)			30.5916		19.3287										3		1								30.5916	19.3287		3	1		1	1	0	0.631832	0	#DIV/0!
FKBP4	peptidyl-prolyl cis-trans isomerase; FKBP4 or FKBP4 (isoform unknown)	37.6964		49.2303	55.3738	23.8405	23.5432	10.5201			16.0216	13.6865	15.0755	2		2	3	1	1	1			1	1	1	47.4335	19.3013	14.9279	2.33333	1	1	3	3	3	0.406912	0.314711	1.29297
DACH1	dachshund homolog; 1 or 1 (isoform unknown)		6.37504					29.647	8.92499						1					2	1					6.37504	19.286		1	1.5		1	2	0	3.02523	0	#DIV/0!
ATP2A1|ATP2A2	sarcoplasmic\/endoplasmic reticulum calcium ATPase; 1 or 1 (isoform unknown) or 2 or 2 (isoform unknown)	12.8159	5.43132		60.5918	10.8872		27.6783		21.5461	12.3282	15.9746	25.0381	2	1		2	1		1		2	1	1	2	26.2797	19.2827	18.7218	1.66667	1	1.5	3	2	4	0.733752	0.712405	1.02996
2017-09-06	; septin-6 or septin-6 (isoform unknown)				23.5893	12.7473	23.0698	14.014	27.2001				9.43747				2	1	2	1	2				1	23.5893	19.2578	9.43747	2	1.5	1	1	4	1	0.816379	0.400075	2.04057
RIOK1	serine\/threonine-protein kinase; RIO1 or RIO1 (isoform unknown)	51.019	34.3459	67.0926	81.4583	9.33442	22.5568	14.3316	30.7396		16.4075	10.171	10.7427	5	3	5	7	1	2	1	3		2	1	1	58.4789	19.2406	12.4404	5	1.75	1.33333	4	4	3	0.329018	0.212733	1.54663
GOPC	Golgi-associated PDZ and coiled-coil motif-containing; protein or protein (isoform unknown)					19.6002		18.8355										1		1							19.2179			1		0	2	0	#DIV/0!	#DIV/0!	#DIV/0!
PABPC1|PABPC4	polyadenylate-binding protein; 1 or 4 or 4 (isoform unknown)	21.0321	20.0129	3.21193	48.2665	26.1119	19.9241	15.1694	15.6218					2	2	1	6	2	1	1	1					23.1308	19.2068		2.75	1.25		4	4	0	0.830356	0	#DIV/0!
MPP1	55 kDa erythrocyte membrane; protein or protein (isoform unknown)	11.2168	64.2622	43.9228	32.4469	16.0602	30.743	10.6688		13.8756	23.0671	9.38713		1	5	3	2	1	2	1		1	2	1		37.9622	19.1574	15.4433	2.75	1.33333	1.33333	4	3	3	0.504643	0.406806	1.2405
DDAH2	N(G),N(G)-dimethylarginine dimethylaminohydrolase 2					19.1405												1									19.1405			1		0	1	0	#DIV/0!	#DIV/0!	#DIV/0!
PTPN11	tyrosine-protein phosphatase non-receptor type; 11 or 11 (isoform unknown)	12.9487		15.1589		18.7574	17.4492	21.1821		20.6717		20.8123	15.8569	1		1		1	1	1		1		2	1	14.0538	19.1296	19.1136	1	1	1.33333	2	3	3	1.36117	1.36004	1.00083
GORASP2	Golgi reassembly-stacking protein; 2 or 2 (isoform unknown)	12.8881			13.0655		19.0803							1			1		1							12.9768	19.0803		1	1		2	1	0	1.47034	0	#DIV/0!
ROCK1|ROCK1P1	; Rho associated coiled-coil containing protein kinase 1 pseudogene 1 or rho-associated protein kinase 1 or rho-associated protein kinase 1 (isoform unknown)			25.7142		17.2908		20.8292								1		1		1						25.7142	19.06		1	1		1	2	0	0.741226	0	#DIV/0!
TBK1	serine\/threonine-protein kinase TBK1			2.07783		4.11707	17.3309	34.967	19.7505							1		1	2	4	2					2.07783	19.0414		1	2.25		1	4	0	9.16408	0	#DIV/0!
SNX8	sorting; nexin-8 or nexin-8 (isoform unknown)					19.0126				21.7739	13.7716		11.6287					1				3	1		1		19.0126	15.7248		1	1.66667	0	1	3	#DIV/0!	#DIV/0!	1.20909
RTN3	; reticulon-3 or reticulon-3 (isoform unknown)								18.9972												1						18.9972			1		0	1	0	#DIV/0!	#DIV/0!	#DIV/0!
HSPBP1	hsp70-binding protein; 1 or 1 (isoform unknown)	13.5574	50.2449	22.5579	45.8481	7.45922	19.8589	8.93285	39.7376	35.7193	36.6874	28.1655	30.6436	2	3	2	3	1	1	1	3	2	3	3	3	33.0521	18.9971	32.804	2.5	1.5	2.75	4	4	4	0.574764	0.992493	0.579111
HOXA1	homeobox protein; Hox-A1 or Hox-A1 (isoform unknown)								18.9608												1						18.9608			1		0	1	0	#DIV/0!	#DIV/0!	#DIV/0!
ELP1	elongator complex protein; 1 or 1 (isoform unknown)	34.7849	28.176	33.1945	29.9544	11.5098	18.5879	30.5602	15.1667	33.2126	44.4583	16.4617	24.1093	6	5	7	6	2	3	5	4	7	5	2	6	31.5274	18.9562	29.5605	6	3.5	5	4	4	4	0.60126	0.937611	0.641268
METTL3	N6-adenosine-methyltransferase 70 kDa; subunit or subunit (isoform unknown)		16.8334				18.9462				12.0852		13.2897		1				1				1		1	16.8334	18.9462	12.6875	1	1	1	1	1	2	1.12551	0.753706	1.4933
LOC51080|SEC61A1|SEC61A2	NOT mergeable descriptions						18.935			13.8058	19.0352								1			1	1				18.935	16.4205		1	1	0	1	2	#DIV/0!	#DIV/0!	1.15313
LASP1	LIM and SH3 domain protein; 1 or 1 (isoform unknown)				16.1176		18.8692										1		1							16.1176	18.8692		1	1		1	1	0	1.17072	0	#DIV/0!
AKR7A2|AKR7A3|AKR7L	aflatoxin B1 aldehyde reductase member; 2 or 2 (isoform unknown) or 3 or 3 (isoform unknown) or 4	11.7943	14.9043			18.8242								1	1			1								13.3493	18.8242		1	1		2	1	0	1.41012	0	#DIV/0!
CLCC1	chloride channel CLIC-like protein 1						12.6192		24.9353										1		2						18.7773			1.5		0	2	0	#DIV/0!	#DIV/0!	#DIV/0!
POLA2	DNA polymerase alpha subunit; B or B (isoform unknown)	4.02249	175.195		19.2645	22.4638	12.4087		21.2507	34.4539	22.8489	21.0857		1	5		2	2	1		2	3	3	1		66.1608	18.7078	26.1295	2.66667	1.66667	2.33333	3	3	3	0.282762	0.39494	0.715963
RPL3	60S ribosomal protein; L3 or L3 (isoform unknown)					24.0895	13.2568			7.99122	6.28246	10.5733	15.4027					3	1			1	1	2	2		18.6731	10.0624		2	1.5	0	2	4	#DIV/0!	#DIV/0!	1.85573
MAFB	transcription factor MafB	18.7047			18.1777		18.631			28.8189		25.3143		1			1		1			1		1		18.4412	18.631	27.0666	1	1	1	2	1	2	1.01029	1.46772	0.68834
CDK5	cyclin-dependent-like kinase; 5 or 5 (isoform unknown)	10.0957	8.8428	20.6676		16.3107	20.9187			10.2842	9.90553	6.05078		1	1	2		1	2			1	1	1		13.2021	18.6147	8.74683	1.33333	1.5	1	3	2	3	1.40999	0.662536	2.12817
NTPCR	cancer-related nucleoside-triphosphatase				13.3117				18.5988								1				1					13.3117	18.5988		1	1		1	1	0	1.39718	0	#DIV/0!
LSM4	U6 snRNA-associated Sm-like protein; LSm4 or LSm4 (isoform unknown)					18.592				45.0671	46.04							1				1	1				18.592	45.5535		1	1	0	1	2	#DIV/0!	#DIV/0!	0.408134
DNM1L	dynamin-1-like; protein or protein (isoform unknown)	7.222	19.0797	6.7163	21.0375	12.115	7.58916	45.4904	9.06773	13.8981	13.9036	35.5501	20.7427	2	5	2	5	3	2	5	2	3	4	3	4	13.5139	18.5656	21.0236	3.5	3	3.5	4	4	4	1.37382	1.55571	0.883082
NLK	serine/threonine-protein kinase NLK	11.1383		9.66959	3.64157	3.22323	26.6909	25.6588			3.90168			2		2	1	1	2	1			1			8.14981	18.5243	3.90168	1.66667	1.33333	1	3	3	1	2.27297	0.478744	4.74778
CLPB	caseinolytic peptidase B protein; homolog or homolog (isoform unknown)	20.5951	44.5176	35.7621	42.2169	32.1864	8.63842	28.8313	4.2617	9.8718	22.6007	7.35243	7.07219	3	7	4	5	3	1	3	1	1	3	1	1	35.7729	18.4794	11.7243	4.75	2	1.5	4	4	4	0.516577	0.327742	1.57617
DNAJB11	dnaJ homolog subfamily B member 11					17.7325	19.1422			18.936								1	1			1					18.4373	18.936		1	1	0	2	1	#DIV/0!	#DIV/0!	0.973666
KIF15	kinesin-like protein; KIF15 or KIF15 (isoform unknown)				1.44126	18.4243							4.9678				1	2							1	1.44126	18.4243	4.9678	1	2	1	1	1	1	12.7835	3.44684	3.70875
DPH5	diphthine methyl ester; synthase or synthase (isoform unknown)					18.4226												1									18.4226			1		0	1	0	#DIV/0!	#DIV/0!	#DIV/0!
HADHB	trifunctional enzyme subunit beta; mitochondrial or mitochondrial (isoform unknown)	10.2645	8.53507	8.46978	18.0013	15.1662	22.0587		17.9637	32.497				1	1	1	2	1	2		1	2				11.3177	18.3962	32.497	1.25	1.33333	2	4	3	1	1.62544	2.87135	0.566089
PRMT3	protein arginine N-methyltransferase; 3 or 3 (isoform unknown)	13.986	13.6382	16.2633					18.393	17.6157	18.1517			1	1	1					1	1	1			14.6292	18.393	17.8837	1	1	1	3	1	2	1.25728	1.22247	1.02848
PGM1	; phosphoglucomutase-1 or phosphoglucomutase-1 (isoform unknown)	4.39418	6.19038	27.4841	11.328	8.595	28.1179			7.69561	5.29831			1	2	2	1	1	3			1	1			12.3492	18.3564	6.49696	1.5	2	1	4	2	2	1.48645	0.526105	2.82539
XPO5	exportin-5	17.6489		15.6648	7.6746	20.5453	8.81573	22.9899	21.018	24.1317	15.5863	12.9419	17.2388	4		5	2	6	4	5	7	6	4	3	5	13.6628	18.3422	17.4747	3.66667	5.5	4.5	3	4	4	1.3425	1.279	1.04965
PDLIM5	PDZ and LIM domain protein; 5 or 5 (isoform unknown)		5.96072	11.1315	9.95355	20.3505	16.2639			7.81481	8.68616				1	1	1	2	2			1	1			9.01527	18.3072	8.25049	1	2	1	3	2	2	2.03069	0.915168	2.21893
DDX17	probable ATP-dependent RNA helicase; DDX17 or DDX17 (isoform unknown)	22.3084	24.3615	30.1458	11.7064	9.41539	11.5068	31.9604	20.3437	20.3215		18.2266		3	3	4	1	1	1	3	2	2		2		22.1305	18.3066	19.2741	2.75	1.75	2	4	4	2	0.827211	0.870928	0.949804
SF3B3	splicing factor 3B subunit 3	9.97332	32.8741	34.5194	28.0816	15.5218	13.5502	25.7833		8.45125	22.0946	27.9258	14.477	3	6	4	4	2	2	4		3	4	4	2	26.3621	18.2851	18.2372	4.25	2.66667	3.25	4	3	4	0.693613	0.691794	1.00263
DHX38	pre-mRNA-splicing factor ATP-dependent RNA helicase; PRP16 or PRP16 (isoform unknown)	10.5222	20.6285	37.7308	9.32556	20.9103	8.88086	18.7071	24.3425	29.6797	31.3862	18.0382	19.6311	5	4	10	2	3	1	4	7	6	5	4	4	19.5518	18.2102	24.6838	5.25	3.75	4.75	4	4	4	0.931383	1.26248	0.737739
NAA15	N-alpha-acetyltransferase 15, NatA auxiliary; subunit or subunit (isoform unknown)	13.8781	19.0705	28.2577	16.4431	15.7408	18.7649	18.0043	20.1983	22.7925	14.7399	15.7394	13.6494	2	3	4	2	2	3	3	3	3	2	2	3	19.4124	18.1771	16.7303	2.75	2.75	2.5	4	4	4	0.936365	0.861836	1.08648
CD2BP2	CD2 antigen cytoplasmic tail-binding protein 2	11.8719	15.2704	20.0422	12.4713	16.6117			19.4812			14.728	15.5711	1	1	1	1	1			1			1	1	14.9139	18.0464	15.1496	1	1	1	4	2	2	1.21004	1.0158	1.19122
SNRNP70	U1 small nuclear ribonucleoprotein 70; kDa or kDa (isoform unknown)	7.26615	19.4345	35.7136	4.0168	3.45936	7.22038	48.6007	12.6255	8.44443	54.0633	32.8266	5.6749	2	2	3	1	1	1	3	2	1	4	2	1	16.6078	17.9765	25.2523	2	1.75	2	4	4	4	1.08241	1.52051	0.711875
LAMP2	lysosome-associated membrane glycoprotein; 2 or 2 (isoform unknown)		40.2342	27.3335	42.2035	19.6768	17.3286	16.8754		33.5867	31.2073		22.4967		3	2	2	1	1	1		2	1		2	36.5904	17.9603	29.0969	2.33333	1	1.66667	3	3	3	0.490847	0.795206	0.617258
FNDC3B	fibronectin type III domain-containing protein; 3B or 3B (isoform unknown)	12.8744	12.8528	16.4003	18.9677	16.5039	18.4811	18.8877		18.3022	21.2467	20.9302	21.4397	1	1	1	1	1	1	1		1	1	1	1	15.2738	17.9576	20.4797	1	1	1	4	3	4	1.17571	1.34084	0.876847
CMC2	COX assembly mitochondrial protein 2; homolog or homolog (isoform unknown)						17.9035												1								17.9035			1		0	1	0	#DIV/0!	#DIV/0!	#DIV/0!
PRTFDC1	phosphoribosyltransferase domain-containing protein; 1 or 1 (isoform unknown)					17.736												1									17.736			1		0	1	0	#DIV/0!	#DIV/0!	#DIV/0!
R3HDM1	R3H domain-containing protein; 1 or 1 (isoform unknown)	14.5405	13.4235	17.1659	18.3988			18.8932	16.5721		19.6894	15.8006		1	1	1	1			1	1		1	1		15.8822	17.7327	17.745	1	1	1	4	2	2	1.11651	1.11729	0.999304
LTA4H	leukotriene A-4; hydrolase or hydrolase (isoform unknown)	17.8432		10.2457	21.0164	17.7062								2		1	3	2								16.3684	17.7062		2	2		3	1	0	1.08173	0	#DIV/0!
GPHN	; gephyrin or gephyrin (isoform unknown)	18.6454	10.6764	4.01437	26.6972	9.278	15.6372	37.7051	8.17359	11.1123		3.1141	3.2274	2	2	1	3	2	2	4	1	2		1	1	15.0083	17.6985	5.81793	2	2.25	1.33333	4	4	3	1.17924	0.387646	3.04206
IPO4	importin-4	24.5974	8.54538	28.8725	6.02577	8.02224	19.5629	39.1519	3.94193	18.3204	29.943	32.841	11.8296	4	2	2	2	2	1	3	1	3	5	3	1	17.0102	17.6697	23.2335	2.5	1.75	3	4	4	4	1.03877	1.36585	0.760527
ACTN1|ACTN2|ACTN3|ACTN4	; alpha-actinin-1 or alpha-actinin-1 (isoform unknown) or alpha-actinin-2 or alpha-actinin-2 (isoform unknown) or alpha-actinin-3 or alpha-actinin-3 (isoform unknown) or alpha-actinin-4 or alpha-actinin-4 (isoform unknown)	4.92352	6.45833	11.6735	4.87639	7.55714			27.6427	14.7061	32.1826	23.2981	18.4186	2	2	2	2	2			3	2	2	2	2	6.98294	17.5999	22.1514	2	2.5	2	4	2	4	2.52042	3.17221	0.794531
GNB2	guanine nucleotide-binding protein G(I)\/G(S)\/G(T) subunit beta-2	15.3983			20.3558	15.2615		19.8544		11.0324				1			1	1		1		1				17.8771	17.558	11.0324	1	1	1	2	2	1	0.98215	0.617125	1.59149
FUBP1|FUBP3|KHSRP	far upstream element binding protein family				17.0052	17.5574				12.2652	20.6203		15.592				2	2				2	2		2	17.0052	17.5574	16.1592	2	2	2	1	1	3	1.03247	0.950247	1.08653
PIBF1	progesterone-induced-blocking factor; 1 or 1 (isoform unknown)				2.54233	11.6881	7.08741	9.41958	41.9839								1	2	2	3	6					2.54233	17.5447		1	3.25		1	4	0	6.90104	0	#DIV/0!
SART3	squamous cell carcinoma antigen recognized by T-cells; 3 or 3 (isoform unknown)		11.5748	5.45156	4.06171	9.69237	31.9669	13.7114	14.7117	120.997	93.354	114.998	62.0465		2	1	1	2	6	2	2	12	9	13	8	7.02934	17.5206	97.849	1.33333	3	10.5	3	4	4	2.49249	13.9201	0.179057
PBRM1	protein; polybromo-1 or polybromo-1 (isoform unknown)	54.4574	50.6692	57.2692	41.1287		17.5153			46.7954		12.334		1	1	1	1		1			1		1		50.8811	17.5153	29.5647	1	1	1	4	1	2	0.344239	0.581054	0.592439
DPM1	dolichol-phosphate mannosyltransferase subunit; 1 or 1 (isoform unknown)				9.62652	17.5115				17.9567							1	1				2				9.62652	17.5115	17.9567	1	1	2	1	1	1	1.81909	1.86534	0.975208
YTHDF2	YTH domain-containing family protein; 2 or 2 (isoform unknown)	38.3096			7.58759		17.4866			23.437			12.5479	1			1		1			2			1	22.9486	17.4866	17.9925	1	1	1.5	2	1	2	0.761991	0.784034	0.971885
NOMO1|NOMO2|NOMO3	nodal modulator; 1 or 2 or 2 (isoform unknown) or 3 or 3 (isoform unknown)	4.2184	6.34499	6.65931	4.59973	20.7408	7.0107	24.8757	17.2696	3.75266	15.3212	11.7625	9.02228	2	2	2	2	5	2	6	4	1	2	4	2	5.45561	17.4742	9.96467	2	4.25	2.25	4	4	4	3.20298	1.8265	1.75361
SEC23IP	SEC23-interacting; protein or protein (isoform unknown)			22.6477		2.89457	30.2805	27.1419	9.48364		20.4556	15.0029	5.50026			4		1	4	3	1		2	2	1	22.6477	17.4501	13.6529	4	2.25	1.66667	1	4	3	0.770503	0.602839	1.27812
CTBP2	C-terminal-binding protein; 2 or 2 (isoform unknown)	4.94762	14.1962	14.2698					17.4073	5.1521	3.32893	1.85491		1	2	2					2	1	1	1		11.1379	17.4073	3.44531	1.66667	2	1	3	1	3	1.56289	0.309333	5.05245
HPS5	Hermansky-Pudlak syndrome 5; protein or protein (isoform unknown)						3.81884	21.3859	27.0025										1	3	5						17.4024			3		0	3	0	#DIV/0!	#DIV/0!	#DIV/0!
NOS1AP	carboxyl-terminal PDZ ligand of neuronal nitric oxide synthase								17.3863												1						17.3863			1		0	1	0	#DIV/0!	#DIV/0!	#DIV/0!
CIAPIN1	; anamorsin or anamorsin (isoform unknown)	12.8308	10.7162			17.3795				10.4442	24.4481			1	1			1				1	2			11.7735	17.3795	17.4461	1	1	1.5	2	1	2	1.47615	1.48181	0.996179
CHD8	chromodomain-helicase-DNA-binding protein; 8 or 8 (isoform unknown)	3.80454	6.39477	7.73738	7.71149	17.2015		21.4616	13.3622	2.91772	6.10979	0.707648		3	3	3	3	7		8	5	1	3	1		6.41204	17.3418	3.24505	3	6.66667	1.66667	4	3	3	2.70457	0.506087	5.34407
SRPRA	signal recognition particle receptor subunit alpha	14.8005	10.0615	3.58467	20.8385	4.60838	4.0406	33.5828	26.8392	3.71516	11.0093	3.10212	16.6883	3	1	1	3	1	1	3	2	1	2	1	1	12.3213	17.2677	8.62872	2	1.75	1.25	4	4	4	1.40145	0.700309	2.00119
C7orf55-LUC7L2|LUC7L|LUC7L2	NOT mergeable descriptions		23.0379	23.337	16.2689	19.4974	19.9977	14.5527	14.8115	11.6174	14.4125	10.3975	11.4697		2	2	1	1	1	1	1	1	1	1	1	20.8813	17.2148	11.9743	1.66667	1	1	3	4	4	0.824415	0.573446	1.43765
RPL4	60S ribosomal protein L4	12.5358		19.1226				17.1862		19.6597	7.8162	19.7116	7.74668	1		1				1		1	1	1	1	15.8292	17.1862	13.7335	1	1	1	2	1	4	1.08573	0.867607	1.25141
HIST1H1A|HIST1H1C|HIST1H1D|HIST1H1E|HIST1H1T	histone; H1.1 or H1.2 or H1.3 or H1.4 or H1t						17.1801												1								17.1801			1		0	1	0	#DIV/0!	#DIV/0!	#DIV/0!
TARS	threonine--tRNA ligase, cytoplasmic				10.7785		17.1667										1		2							10.7785	17.1667		1	2		1	1	0	1.59269	0	#DIV/0!
CALM1|CALM2	calmodulin		23.8362						17.1653			14.9413			1						1			1		23.8362	17.1653	14.9413	1	1	1	1	1	1	0.720135	0.626833	1.14885
ATXN2|ATXN2L	; ataxin-2-like protein or ataxin-2-like protein (isoform unknown) or ataxin-2 or ataxin-2 (isoform unknown)		12.9117	15.0971	7.37252		17.0893								2	2	1		2							11.7938	17.0893		1.66667	2		3	1	0	1.449	0	#DIV/0!
METAP1	methionine aminopeptidase; 1 or 1 (isoform unknown)	10.3774				17.0672								1				1								10.3774	17.0672		1	1		1	1	0	1.64465	0	#DIV/0!
MMP3	stromelysin-1				12.8823		20.1651		13.9216								1		1		1					12.8823	17.0433		1	1		1	2	0	1.323	0	#DIV/0!
RPRD1A|RPRD1B	regulation of nuclear pre-mRNA domain-containing protein; 1A or 1A (isoform unknown) or 1B or 1B (isoform unknown)		40.6229	33.0159	34.9576	14.9629	19.0532			21.9702					2	2	2	1	2			2				36.1988	17.0081	21.9702	2	1.5	2	3	2	1	0.469852	0.606933	0.774142
COPG2	coatomer subunit; gamma-2 or gamma-2 (isoform unknown)	19.4097	3.89829	11.2657	22.626	18.0382	13.5536	17.0058	19.4082	15.8443		16.0431		6	2	3	5	3	3	2	3	4		4		14.2999	17.0015	15.9437	4	2.75	4	4	4	2	1.18892	1.11495	1.06634
TPD52	tumor protein; D52 or D52 (isoform unknown)	11.0666		7.3616	30.2526		16.9886			6.84211				1		1	1		1			1				16.2269	16.9886	6.84211	1	1	1	3	1	1	1.04694	0.421651	2.48294
LOC100996716|SEC22B	vesicle trafficking protein family			13.6949			16.9773									1			1							13.6949	16.9773		1	1		1	1	0	1.23968	0	#DIV/0!
EI24	etoposide-induced protein 2.4; homolog or homolog (isoform unknown)								16.9671												1						16.9671			1		0	1	0	#DIV/0!	#DIV/0!	#DIV/0!
COA6	cytochrome c oxidase assembly factor 6; homolog or homolog (isoform unknown)	15.4419		7.41374	18.8773	17.7722	16.0593							1		1	1	1	1							13.911	16.9158		1	1		3	2	0	1.216	0	#DIV/0!
C1orf122	uncharacterized protein; C1orf122 or C1orf122 (isoform unknown)		13.5001		15.6842	16.8769									1		1	1								14.5922	16.8769		1	1		2	1	0	1.15657	0	#DIV/0!
SUMO1	small ubiquitin-related modifier; 1 or 1 (isoform unknown)					16.8752												1									16.8752			1		0	1	0	#DIV/0!	#DIV/0!	#DIV/0!
BICD2	protein bicaudal D homolog; 2 or 2 (isoform unknown)		9.76707			14.8102	4.05056	20.2225	28.4002	8.41662		12.483	3.97485		2			2	1	5	6	1		2	1	9.76707	16.8709	8.2915	2	3.5	1.33333	1	4	3	1.72732	0.848924	2.03472
CPNE6	; copine-6 or copine-6 (isoform unknown)								16.8565												1						16.8565			1		0	1	0	#DIV/0!	#DIV/0!	#DIV/0!
PIAS1|PIAS2	E3 SUMO-protein ligase; PIAS1 or PIAS1 (isoform unknown) or PIAS2 or PIAS2 (isoform unknown)	13.8616	15.7356	17.1573	15.9486	14.4702	16.7769	17.0498	19.0683	30.5188	18.7998	15.5015	15.4545	1	1	1	1	1	1	1	1	1	1	1	1	15.6758	16.8413	20.0687	1	1	1	4	4	4	1.07435	1.28023	0.839185
LRWD1	leucine-rich repeat and WD repeat-containing protein; 1 or 1 (isoform unknown)	7.91676	15.4394	10.2393	11.2423	16.5293	9.34844	13.0915	28.3578	10.2008	14.9586	25.4754	9.36336	1	2	1	1	2	1	1	3	1	2	3	1	11.2094	16.8318	14.9996	1.25	1.75	1.75	4	4	4	1.50157	1.33812	1.12215
HNRNPD|HNRNPDL	heterogeneous nuclear ribonucleoprotein; D-like or D-like (isoform unknown) or D0 or D0 (isoform unknown)	10.4636	16.6764	23.0542		16.5237	21.0979		12.8092					1	1	2		1	1		1					16.7314	16.8103		1.33333	1		3	3	0	1.00471	0	#DIV/0!
SKA3	spindle and kinetochore-associated protein; 3 or 3 (isoform unknown)			3.32691		16.7727				11.9863		10.6938				1		2				1		1		3.32691	16.7727	11.34	1	2	1	1	1	2	5.04153	3.40857	1.47907
PUM1	pumilio homolog; 1 or 1 (isoform unknown)	13.9796	20.6511	18.1651	15.0686	16.1502			17.3056	5.73015	20.2623			1	4	2	1	2			1	1	2			16.9661	16.7279	12.9962	2	1.5	1.5	4	2	2	0.98596	0.76601	1.28714
DCTN2	dynactin subunit; 2 or 2 (isoform unknown)	19.6027	17.0998	24.354	11.7382	25.1983	19.7706	13.1202	8.74168	11.9071	9.59234	12.6696	10.5095	2	2	2	1	2	2	1	1	1	1	1	1	18.1987	16.7077	11.1696	1.75	1.5	1	4	4	4	0.918072	0.613762	1.49581
RWDD2A	RWD domain-containing protein; 2A or 2A (isoform unknown)				15.5193			16.6621									1			1						15.5193	16.6621		1	1		1	1	0	1.07364	0	#DIV/0!
TXNDC9	thioredoxin domain-containing protein; 9 or 9 (isoform unknown)	14.1754	33.7632			16.6								1	2			1								23.9693	16.6		1.5	1		2	1	0	0.692553	0	#DIV/0!
SDHA	succinate dehydrogenase [ubiquinone] flavoprotein subunit,	7.76817		70.7709		21.1142			12.0809		10.6263		9.26959	2		3		2			1		1		1	39.2695	16.5976	9.94794	2.5	1.5	1	2	2	2	0.422657	0.253325	1.66844
FAM76B	protein; FAM76B or FAM76B (isoform unknown)				31.8617		14.633	16.3567	18.6892		25.3466	13.8086	39.4781				2		1	1	2		2	1	2	31.8617	16.5596	26.2111	2	1.33333	1.66667	1	3	3	0.519735	0.822654	0.631778
DNM2	; dynamin-2 or dynamin-2 (isoform unknown)	9.64161	12.2183	12.7768	15.9752	14.8835	16.4023	15.9759	18.4002	19.2245	3.99091	10.8874	16.4375	2	3	3	4	3	3	3	3	4	1	2	4	12.653	16.4155	12.6351	3	3	2.75	4	4	4	1.29736	0.998583	1.2992
BZW2	basic leucine zipper and W2 domain-containing protein 2			10.9761		16.409							13.2737			1		2							2	10.9761	16.409	13.2737	1	2	2	1	1	1	1.49497	1.20932	1.2362
BRD4	bromodomain-containing protein; 4 or 4 (isoform unknown)		9.03974	8.91473	10.3203		10.0735		22.7386			9.40019	16.1337		1	1	1		1		3			1	2	9.42492	16.406	12.767	1	2	1.5	3	2	2	1.74071	1.3546	1.28504
HMOX1	heme oxygenase 1					17.8633		14.948										2		1							16.4057			1.5		0	2	0	#DIV/0!	#DIV/0!	#DIV/0!
PFKFB3|PFKFB4	6-phosphofructo-2-kinase\/fructose-2,6-bisphosphatase; 3 or 3 (isoform unknown) or 4 or 4 (isoform unknown)		21.776	23.2295		16.3993				16.9494			16.1252		1	1		1				1			1	22.5028	16.3993	16.5373	1	1	1	2	1	2	0.728768	0.734899	0.991657
DRG1	developmentally-regulated GTP-binding protein 1		58.9615	15.1533	71.8308	12.6557	28.697	13.593	10.6376	10.5681	10.351		19.0976		2	2	3	1	2	1	1	1	1		2	48.6485	16.3958	13.3389	2.33333	1.25	1.33333	3	4	3	0.337026	0.274189	1.22917
TCIRG1	V-type proton ATPase 116 kDa subunit a isoform 3; V-type proton		43.1618				14.2314		18.5058						1				1		1					43.1618	16.3686		1	1		1	2	0	0.379238	0	#DIV/0!
CTNNB1|JUP	NOT mergeable descriptions	13.5479					15.0086		17.6912					1					1		1					13.5479	16.3499		1	1		1	2	0	1.20683	0	#DIV/0!
ROCK1|ROCK2	rho-associated protein kinase; 1 or 2 or 2 (isoform unknown)	15.5203	12.6176	34.5807	16.6921	7.47562	15.6851	16.3712	25.3753	5.02278	16.7147	2.46996	4.2624	3	2	6	3	2	2	4	4	1	3	1	1	19.8527	16.2268	7.11747	3.5	3	1.5	4	4	4	0.817361	0.358515	2.27985
COPS7B	COP9 signalosome complex subunit; 7b or 7b (isoform unknown)	312.105	289.742	15.9635		12.5136		15.5256	20.5895		17.5231	16.5208		2	2	1		1		1	1		1	1		205.937	16.2096	17.0219	1.66667	1	1	3	3	2	0.0787112	0.082656	0.952275
BPNT1	3''(2''),5''-bisphosphate nucleotidase; 1 or 1 (isoform unknown)		18.6005	32.5617	27.5907		16.1203								2	2	2		1							26.2509	16.1203		2	1		3	1	0	0.614085	0	#DIV/0!
FLT1|FLT3|FLT4|KDR|KIT|MAPK1|MAPK3|NLK|PDGFRA|PDGFRB	NOT mergeable descriptions							16.0976		15.5856										1		1					16.0976	15.5856		1	1	0	1	1	#DIV/0!	#DIV/0!	1.03285
MZT2B	mitotic-spindle organizing protein; 2B or 2B (isoform unknown)					16.0834							12.8968					1							1		16.0834	12.8968		1	1	0	1	1	#DIV/0!	#DIV/0!	1.24709
HAT1	histone acetyltransferase type B catalytic; subunit or subunit (isoform unknown)	19.2153		27.8101	59.1015			10.5449	21.4981	23.9203				2		3	4			1	2	1				35.3756	16.0215	23.9203	3	1.5	1	3	2	1	0.452897	0.67618	0.669787
TARDBP	TAR DNA-binding protein 43	5.83503		33.2775	20.0072	16.0849	21.0344	10.9291				9.77323		1		3	2	1	2	1				1		19.7066	16.0161	9.77323	2	1.33333	1	3	3	1	0.812732	0.495938	1.63878
PUM1|PUM2	pumilio homolog; 1 or 1 (isoform unknown) or 2 or 2 (isoform unknown)		8.95993	9.91317	2.64022				16.0128	11.1757			12.6462		2	1	1				1	1			1	7.1711	16.0128	11.911	1.33333	1	1	3	1	2	2.23296	1.66096	1.34437
DDHD2	phospholipase; DDHD2 or DDHD2 (isoform unknown)					9.21003	11.5454	29.3788	13.6643									1	1	3	1						15.9496			1.5		0	4	0	#DIV/0!	#DIV/0!	#DIV/0!
CSDE1	cold shock domain-containing protein; E1 or E1 (isoform unknown)	10.4645	4.00754	12.7223	15.8278	14.1301	9.49413	15.0642	24.9929	14.9847	9.45792	15.7049	25.4479	2	1	2	3	2	2	2	5	2	1	4	5	10.7555	15.9203	16.3989	2	2.75	3	4	4	4	1.4802	1.52469	0.970819
ASB16	ankyrin repeat and SOCS box protein 16								15.9014												1						15.9014			1		0	1	0	#DIV/0!	#DIV/0!	#DIV/0!
GRK2|GRK3	beta-adrenergic receptor kinase; 1 or 1 (isoform unknown) or 2 or 2 (isoform unknown)	11.2725	20.344	12.3813	23.6929	10.1121	21.3176	16.1721		12.4642	19.3722	7.28171	18.8683	1	2	1	2	1	2	2		1	2	1	2	16.9227	15.8673	14.4966	1.5	1.66667	1.5	4	3	4	0.937634	0.856638	1.09455
SCLY	selenocysteine lyase	12.7557		35.5735		15.8591								1		3		1								24.1646	15.8591		2	1		2	1	0	0.656297	0	#DIV/0!
DDX19A|DDX19B	ATP-dependent RNA helicase; DDX19A or DDX19A (isoform unknown) or DDX19B or DDX19B (isoform unknown)	19.7396	14.9722	23.998	19.7365		18.5493	8.15689	20.8434	20.9294	17.9111	30.0183	16.1417	2	2	1	1		1	1	1	1	1	3	1	19.6116	15.8498	21.2501	1.5	1	1.5	4	3	4	0.808188	1.08355	0.745871
PSMD1	26S proteasome non-ATPase regulatory subunit; 1 or 1 (isoform unknown)	4.86534	5.97116	12.4527	24.8312	4.6622	11.545	11.5327	35.581	6.07513	3.87593	8.60299		2	1	2	5	2	3	2	5	1	1	2		12.0301	15.8302	6.18468	2.5	3	1.33333	4	4	3	1.31589	0.514101	2.55959
CHP1	calcineurin B homologous protein; 1 or 1 (isoform unknown)							15.7961				18.7841	10.1133							1				1	1		15.7961	14.4487		1	1	0	1	2	#DIV/0!	#DIV/0!	1.09325
GFPT1	glutamine--fructose-6-phosphate aminotransferase \[isomerizing\]; 1 or 1 (isoform unknown)		8.99257	12.8766	15.4602	10.621	11.2423		25.5118	8.36052	20.2592	6.49524	14.679		2	2	1	2	2		4	2	3	1	2	12.4431	15.7917	12.4485	1.66667	2.66667	2	3	3	4	1.26911	1.00043	1.26856
NDUFS7	NADH dehydrogenase; (ubiquinone) Fe-S protein 7, 20kDa (NADH-coenzyme (isoform unknown) or \[ubiquinone\] iron-sulfur protein 7 or \[ubiquinone\] iron-sulfur protein 7, (isoform unknown)		8.05786	18.9914	21.0019	9.35473			22.162	4.97005	20.1352	16.9583	12.5808		1	1	1	1			1	1	1	1	1	16.017	15.7584	13.6611	1	1	1	3	2	4	0.983849	0.85291	1.15352
ARF4	ADP-ribosylation factor 4			52.4024			15.7541									1			1							52.4024	15.7541		1	1		1	1	0	0.300637	0	#DIV/0!
CAPNS1	calpain small subunit; 1 or 1 (isoform unknown)	48.3045	33.4552			15.7334								3	2			1								40.8799	15.7334		2.5	1		2	1	0	0.384869	0	#DIV/0!
NDUFA7	NADH dehydrogenase \[ubiquinone\] 1 alpha subcomplex subunit 7								15.6373												1						15.6373			1		0	1	0	#DIV/0!	#DIV/0!	#DIV/0!
ATP6V1A|ATP6V1A2	; ATPase, H\+ transporting, lysosomal 70kD, V1 subunit A, isoform 2 or V-type proton ATPase catalytic subunit A	17.5213		18.5577	4.94068			15.5962		14.4099				2		2	1			1		1				13.6732	15.5962	14.4099	1.66667	1	1	3	1	1	1.14064	1.05388	1.08233
ARHGEF38	rho guanine nucleotide exchange factor; 38 or 38 (isoform unknown)								15.547												1						15.547			1		0	1	0	#DIV/0!	#DIV/0!	#DIV/0!
PDCD10	programmed cell death protein; 10 or 10 (isoform unknown)		21.0587					15.5365							2					1						21.0587	15.5365		2	1		1	1	0	0.737773	0	#DIV/0!
CALCOCO2	calcium-binding and coiled-coil domain-containing protein; 2 or 2 (isoform unknown)					7.61105	26.1128	19.0152	9.31534									1	2	2	1						15.5136			1.5		0	4	0	#DIV/0!	#DIV/0!	#DIV/0!
NAPA	alpha-soluble NSF attachment protein		7.67979			24.1867		6.70262				4.14741			1			2		1				1		7.67979	15.4447	4.14741	1	1.5	1	1	2	1	2.01108	0.540042	3.72392
TLN1	talin-1	8.50264	9.40687	14.5617	23.9247	19.6834	11.0036	22.2009	8.83986	22.2937	24.8933	30.426	20.7377	5	4	8	6	8	4	9	3	9	8	13	11	14.099	15.432	24.5877	5.75	6	10.25	4	4	4	1.09454	1.74393	0.62763
NUP50	nuclear pore complex protein; Nup50 or Nup50 (isoform unknown)	2850.63	11.2276	3.26592				12.8306	17.9993	38.7191	10.018	13.4304	17.1807	4	3	1				2	2	4	1	1	2	955.042	15.4149	19.8371	2.66667	2	2	3	2	4	0.0161406	0.0207709	0.777077
NT5C	5''(3'') -deoxyribonucleotidase, cytosolic; type or type (isoform unknown)	2.80402				15.3659								1				1								2.80402	15.3659		1	1		1	1	0	5.47997	0	#DIV/0!
CCPG1	cell cycle progression protein; 1 or 1 (isoform unknown)					29.1863	13.4439	3.36901										2	1	1							15.3331			1.33333		0	3	0	#DIV/0!	#DIV/0!	#DIV/0!
HK1	; hexokinase-1 or hexokinase-1 (isoform unknown)			19.3631	5.0822	26.6818	16.4689		2.77065	4.10427		2.60821				3	1	4	2		1	1		1		12.2226	15.3071	3.35624	2	2.33333	1	2	3	2	1.25236	0.274592	4.56079
GNPDA1	glucosamine-6-phosphate isomerase; 1 or 1 (isoform unknown)		11.8571	18.0319	15.8005	14.6902	16.1119	15.0869		11.6695					1	1	1	1	1	1		1				15.2298	15.2964	11.6695	1	1	1	3	3	1	1.00437	0.766225	1.3108
CHORDC1	cysteine and histidine-rich domain-containing protein; 1 or 1 (isoform unknown)	19.5636	6.07905	155.479	36.6332	10.5047	18.8444	16.5391						1	1	3	2	1	2	1						54.4387	15.2961		1.75	1.33333		4	3	0	0.280978	0	#DIV/0!
AP3M1	AP-3 complex subunit mu-1								15.2732				14.8943								1				1		15.2732	14.8943		1	1	0	1	1	#DIV/0!	#DIV/0!	1.02544
POLR2E	DNA-directed RNA polymerases I, II, and III subunit; RPABC1 or RPABC1 (isoform unknown)	30.2651	9.91027	13.1836	38.072	12.5158		17.8431		16.4638		12.6395	11.5748	2	1	1	2	1		1		1		1	1	22.8578	15.1795	13.5594	1.5	1	1	4	2	3	0.664084	0.593207	1.11948
CAMSAP3	calmodulin-regulated spectrin-associated protein; 3 or 3 (isoform unknown)	37.3457	23.4824	43.068	22.4826	13.9144	6.50028	12.7475	27.2641	29.0118	34.4788	4.32447	24.2846	10	6	9	5	4	2	3	3	7	3	2	2	31.5947	15.1066	23.0249	7.5	3	3.5	4	4	4	0.478136	0.728759	0.656097
PPP2R2A|PPP2R2C	; serine\/threonine-protein phosphatase 2A 55 kDa regulatory subunit B or serine\/threonine-protein phosphatase 2A 55 kDa regulatory subunit B (isoform unknown) or protein phosphatase 2, regulatory subunit B, gamma or protein phosphatase 2, regulatory subunit B, gamma (isoform unknown)		11.2282	14.3764				14.8446	15.3145			14.4844			1	1				1	1			1		12.8023	15.0796	14.4844	1	1	1	2	2	1	1.17788	1.13139	1.04109
GGCT	; gamma-glutamylcyclotransferase or gamma-glutamylcyclotransferase (isoform unknown)				16.4976	15.0187											1	1								16.4976	15.0187		1	1		1	1	0	0.91036	0	#DIV/0!
VBP1	prefoldin subunit; 3 or 3 (isoform unknown)		12.051				15.0169					41.4506	8.77961		1				1					2	1	12.051	15.0169	25.1151	1	1	1.5	1	1	2	1.24611	2.08407	0.597921
DIS3	exosome complex exonuclease; RRP44 or RRP44 (isoform unknown)	8.26363	28.3042	32.6119	15.9558	17.8859	14.3465	8.253	19.4677	15.1579	6.48719	15.1886	10.2773	2	4	4	2	3	2	2	4	3	2	4	3	21.2839	14.9883	11.7778	3	2.75	3	4	4	4	0.704208	0.553365	1.27259
HS1BP3	HCLS1-binding protein; 3 or 3 (isoform unknown)					14.9495						17.0336						1						2			14.9495	17.0336		1	2	0	1	1	#DIV/0!	#DIV/0!	0.877649
EIF2S2	eukaryotic translation initiation factor 2 subunit; 2 or 2 (isoform unknown)		10.1333	14.2087	16.4763	14.4067			15.347	30.4578		15.8554	27.2637		1	1	1	1			1	2		1	2	13.6061	14.8768	24.5256	1	1	1.66667	3	2	3	1.0934	1.80255	0.606583
HSPA1A|HSPA1B|HSPA6	heat shock 70 kDa protein; 1A or 1B or 6	15.9539	19.9121	20.2269	16.5474	25.2912		4.41601			16.9061			1	2	1	1	1		1			2			18.1601	14.8536	16.9061	1.25	1	2	4	2	1	0.817925	0.930946	0.878595
MOB1A	MOB kinase activator; 1A or 1A (isoform unknown)		51.3699	24.3584	38.1357	14.2108	15.4433								3	1	2	1	1							37.9546	14.827		2	1		3	2	0	0.390652	0	#DIV/0!
RPS19	40S ribosomal protein; S19 or S19 (isoform unknown)	10.6324		8.36163	9.36158	14.8195				9.45954	15.9562	8.25348	9.32997	1		1	1	1				1	1	1	1	9.45188	14.8195	10.7498	1	1	1	3	1	4	1.56789	1.13732	1.37858
UCHL3	ubiquitin carboxyl-terminal hydrolase isozyme; L3 or L3 (isoform unknown)						14.816												1								14.816			1		0	1	0	#DIV/0!	#DIV/0!	#DIV/0!
HIST1H1C	histone H1.2					14.8024												1									14.8024			1		0	1	0	#DIV/0!	#DIV/0!	#DIV/0!
TSNAX	translin-associated protein X	27.3306	15.6184	24.5299	7.24606	15.9917		13.4986				101.245	6.09733	2	1	1	1	1		1				2	1	18.6812	14.7452	53.6709	1.25	1	1.5	4	2	2	0.789304	2.87299	0.274733
BRD3|BRD4	bromodomain-containing protein; 3 or 3 (isoform unknown) or 4 or 4 (isoform unknown)						14.7043			9.47998									1			1					14.7043	9.47998		1	1	0	1	1	#DIV/0!	#DIV/0!	1.55109
KCTD17	BTB\/POZ domain-containing protein; KCTD17 or KCTD17 (isoform unknown)		11.2547			14.6713					17.2016	13.9991			1			1					1	1		11.2547	14.6713	15.6004	1	1	1	1	1	2	1.30357	1.38612	0.940446
TMCO1	calcium load-activated calcium; channel or channel (isoform unknown)								14.641												1						14.641			1		0	1	0	#DIV/0!	#DIV/0!	#DIV/0!
ATP6V1E1	V-type proton ATPase subunit E; 1 or 1 (isoform unknown)	4.57035				18.1149		21.8917	3.88432	20.4288	13.2842	4.63087	11.4199	1				1		1	1	1	2	1	1	4.57035	14.6303	12.441	1	1	1.25	1	3	4	3.20113	2.7221	1.17598
HSP90B1|HSP90B2P	; endoplasmin or heat shock protein 90 beta family member 2, pseudogene			24.7319	7.17116			5.65394	23.5952		25.843	31.7671				2	1			1	1		1	1		15.9515	14.6246	28.8051	1.5	1	1	2	2	2	0.916814	1.80579	0.507708
YTHDF1|YTHDF2|YTHDF3	YTH domain-containing family protein; 1 or 2 or 2 (isoform unknown) or 3 or 3 (isoform unknown)	12.4279			11.6735		15.9016		13.3186					1			1		1		1					12.0507	14.6101		1	1		2	2	0	1.21239	0	#DIV/0!
RBM5	RNA-binding protein; 5 or 5 (isoform unknown)	3.25263		25.4475				14.5537		5.61586	1.93505	5.08105		1		3				2		1	1	1		14.3501	14.5537	4.21065	2	2	1	2	1	3	1.01419	0.293424	3.4564
PDCD2L	programmed cell death protein 2-like						14.5139				46.3006								1				2				14.5139	46.3006		1	2	0	1	1	#DIV/0!	#DIV/0!	0.31347
TOX|TOX3|TOX4	; TOX high mobility group box family member 3 or TOX high mobility group box family member 3 (isoform unknown) or TOX high mobility group box family member 4 or TOX high mobility group box family member 4 (isoform unknown) or thymocyte selection-associated high mobility group box protein TOX	16.3521	10.1646	15.7627	17.6538			13.9064	15.1074	16.22	14.3048			1	1	1	1			1	1	1	1			14.9833	14.5069	15.2624	1	1	1	4	2	2	0.968204	1.01863	0.9505
TOMM70	mitochondrial import receptor subunit TOM70	17.4624	10.775	15.295	13.6994	21.8994	14.3944	10.6872	11.0259	11.9318	12.6868	8.45646	17.0928	2	1	1	1	2	1	1	1	2	1	1	2	14.3079	14.5017	12.542	1.25	1.25	1.5	4	4	4	1.01354	0.876573	1.15626
MSN	; moesin or moesin (isoform unknown)	12.4925	12.7385	41.0399	12.5911		25.123		3.87531		14.348		12.2937	2	2	5	1		3		2		2		2	19.7155	14.4992	13.3209	2.5	2.5	2	4	2	2	0.735419	0.675656	1.08845
KPNA1	importin subunit; alpha-5 or alpha-5 (isoform unknown)	4.83934		23.0864		4.95733	22.5715	21.5721	8.82835	16.513	28.1694	5.13638		1		2		1	2	2	1	2	3	1		13.9629	14.4823	16.6063	1.5	1.5	2	2	4	3	1.0372	1.18932	0.872099
IDH3B	isocitrate dehydrogenase \[NAD\] subunit beta; mitochondrial or mitochondrial (isoform unknown)					19.3099			9.65178									1			1						14.4808			1		0	2	0	#DIV/0!	#DIV/0!	#DIV/0!
HYOU1	hypoxia up-regulated protein; 1 or 1 (isoform unknown)			15.5937	31.6493	3.98562	20.9285	16.855	16.1405	27.0926	26.2199	20.4896	36.0401			5	6	1	5	3	3	4	5	5	7	23.6215	14.4774	27.4605	5.5	3	5.25	2	4	4	0.61289	1.16252	0.527207
BCCIP	BRCA2 and CDKN1A-interacting; protein or protein (isoform unknown)	6.64305	18.8117	11.1915	8.81532		14.4728			16.1924			9.45591	1	2	1	1		1			1			1	11.3654	14.4728	12.8241	1.25	1	1	4	1	2	1.27341	1.12835	1.12856
CA5B	carbonic anhydrase 5B; mitochondrial or mitochondrial (isoform unknown)					14.4696												1									14.4696			1		0	1	0	#DIV/0!	#DIV/0!	#DIV/0!
CDK11A|CDK11B	cyclin-dependent kinase; 11A or 11A (isoform unknown) or 11B or 11B (isoform unknown)	4.85969	4.93217	23.1197	8.71114	8.87199	12.3841	19.3059	17.2363	24.0132	6.46816	4.9973	8.98296	1	1	2	2	2	2	3	3	3	1	1	1	10.4057	14.4496	11.1154	1.5	2.5	1.5	4	4	4	1.38862	1.0682	1.29996
MYL6	myosin light polypeptide; 6 or 6 (isoform unknown)	24.9614	33.9556	159.876	166.735	15.9216		14.0668	12.9912	17.8487	189.273	89.0279	19.7926	1	2	3	4	1		1	1	1	4	2	1	96.382	14.3265	78.9857	2.5	1	2	4	3	4	0.148643	0.819506	0.181382
ZNF703	zinc finger protein 703	30.854			24.9242				14.3263			13.7693		3			2				1			1		27.8891	14.3263	13.7693	2.5	1	1	2	1	1	0.51369	0.493716	1.04045
RPL5	60S ribosomal protein L5			7.28202			14.3254				11.8115					1			1				1			7.28202	14.3254	11.8115	1	1	1	1	1	1	1.96723	1.62201	1.21284
STK25|STK26	serine\/threonine-protein kinase; 25 or 25 (isoform unknown) or 26 or 26 (isoform unknown)					20.7356			7.90669		11.9882		10.7308					1			1		1		1		14.3211	11.3595		1	1	0	2	2	#DIV/0!	#DIV/0!	1.26071
ANXA11|ANXA13	annexin; A11 or A11 (isoform unknown) or A13 or A13 (isoform unknown)					14.3051												1									14.3051			1		0	1	0	#DIV/0!	#DIV/0!	#DIV/0!
LCP1|PLS3	plastin family	13.143	18.7327	8.76867	16.798	16.854	11.7413					9.36383		2	3	1	1	1	2					1		14.3606	14.2977	9.36383	1.75	1.5	1	4	2	1	0.995618	0.65205	1.5269
PPP2R2A|PPP2R2B|PPP2R2D	serine\/threonine-protein phosphatase 2A 55 kDa regulatory subunit; B or B (isoform unknown)		11.1558				11.8265	18.9424	12.1059	11.5981			11.711		1				1	1	1	1			1	11.1558	14.2916	11.6546	1	1	1	1	3	2	1.28109	1.04471	1.22626
DENR	density-regulated protein							14.2721					14.8042							1					1		14.2721	14.8042		1	1	0	1	1	#DIV/0!	#DIV/0!	0.964057
SPTLC1	serine palmitoyltransferase 1		7.77557			12.7009	14.4574	15.5614				13.8634	49.1326		1			1	1	1				1	2	7.77557	14.2399	31.498	1	1	1.5	1	3	2	1.83137	4.0509	0.45209
FAR1	fatty acyl-CoA reductase; 1 or 1 (isoform unknown)		10.47	11.154	10.0231	12.517	13.997	15.8797	14.5591	15.2595	15.4205	25.1745	11.8081		1	1	1	1	1	1	1	1	1	2	1	10.549	14.2382	16.9157	1	1	1.25	3	4	4	1.34972	1.60353	0.841716
EMC1	ER membrane protein complex subunit; 1 or 1 (isoform unknown)	7.00703	10.3946	18.0314	10.4292	7.56445	13.4674	15.6883	20.1404	21.354	30.3862	12.7311	10.5104	1	2	3	3	1	2	2	3	4	4	3	3	11.4655	14.2151	18.7455	2.25	2	3.5	4	4	4	1.23981	1.63494	0.758325
ACTN1	alpha-actinin-1	18.4449	9.5835		25.1665	14.2124					10.8327		14.4079	4	2		4	2					2		2	17.7316	14.2124	12.6203	3.33333	2	2	3	1	2	0.801527	0.71174	1.12615
KPNA4	importin subunit alpha-3	10.3836	12.354	15.378	13.3743	11.046	21.5615	8.19685	15.7266	12.3808	6.33174	7.79338		1	1	1	1	1	2	1	1	1	1	1		12.8725	14.1327	8.83532	1	1.25	1	4	4	3	1.0979	0.686373	1.59957
LOC55569|MPP6	MAGUK family		5.16249				14.111								1				1							5.16249	14.111		1	1		1	1	0	2.73337	0	#DIV/0!
MSH2	DNA mismatch repair protein; Msh2 or Msh2 (isoform unknown)	18.7973	7.30033	7.05839	5.44617	13.2821	8.13859	18.547	16.435	12.5249	8.90808	7.20401	4.11903	5	3	2	2	3	3	4	3	2	3	2	1	9.65055	14.1007	8.18899	3	3.25	2	4	4	4	1.46113	0.848552	1.72191
GCN1	eIF-2-alpha kinase activator GCN1	13.3358	12.9536	38.6415	17.4548	6.3813	12.4631	16.1979	21.2805	105.27	21.2345	7.24839	12.8884	9	9	13	11	4	10	11	12	12	11	6	9	20.5964	14.0807	36.6602	10.5	9.25	9.5	4	4	4	0.683648	1.77993	0.384087
LIMS1|LIMS2|LIMS4	LIM and senescent cell antigen-like-containing domain protein; 1 or 1 (isoform unknown) or 2 or 4							14.0768												1							14.0768			1		0	1	0	#DIV/0!	#DIV/0!	#DIV/0!
AP3D1	AP-3 complex subunit; delta-1 or delta-1 (isoform unknown)	8.4611	8.84598	28.7387	12.9391	10.4715	11.1061	22.9298	11.7381	22.2436	16.0456	12.8879	8.25645	2	2	3	3	3	3	5	3	5	4	3	2	14.7462	14.0614	14.8584	2.5	3.5	3.5	4	4	4	0.953557	1.00761	0.94636
MOGS	mannosyl-oligosaccharide; glucosidase or glucosidase (isoform unknown)							14.0552												1							14.0552			1		0	1	0	#DIV/0!	#DIV/0!	#DIV/0!
SMC3	structural maintenance of chromosomes protein 3	9.70397	15.1368	36.2413	24.8556	10.7016	13.776	14.9752	16.7067	8.61922	17.8988	13.1145	20.302	4	7	12	9	5	5	5	6	4	5	5	6	21.4844	14.0399	14.9836	8	5.25	5	4	4	4	0.653491	0.697419	0.937014
WDHD1	WD repeat and HMG-box DNA-binding protein; 1 or 1 (isoform unknown)	7.0961	7.88253	7.31787	6.74068	10.0283	21.8643	15.0612	9.01988	19.5389	15.7941	14.3914	13.3983	1	2	1	1	2	3	2	1	2	2	2	2	7.2593	13.9934	15.7807	1.25	2	2	4	4	4	1.92765	2.17386	0.886743
PSMD8	26S proteasome non-ATPase regulatory subunit 8	6.52899	10.8622	18.3742		13.9646				7.92816	15.2557	9.50098		1	1	2		1				1	2	1		11.9218	13.9646	10.8949	1.33333	1	1.33333	3	1	3	1.17135	0.913866	1.28175
GLCCI1	glucocorticoid-induced transcript 1 protein	3.52448	4.32469	13.2825	14.4882		17.4051	15.9487	8.50309	5.76585	4.85347			1	1	2	2		2	2	1	1	1			8.90495	13.9523	5.30966	1.5	1.66667	1	4	3	2	1.5668	0.596259	2.62772
DIAPH1	protein diaphanous homolog; 1 or 1 (isoform unknown)	18.3365	11.7519	19.7421	21.1006	10.4655	19.4771	14.3918	11.3955	6.48213	19.7694	16.8094	9.94721	6	4	6	5	3	4	3	2	2	4	5	3	17.7328	13.9325	13.252	5.25	3	3.5	4	4	4	0.785692	0.747318	1.05135
DHX40	probable ATP-dependent RNA helicase; DHX40 or DHX40 (isoform unknown)	28.0806	18.7344	16.8014	24.5855	12.7351	15.6206	18.1377	9.10883	24.5839	9.55933		8.98755	5	4	4	3	2	3	4	1	4	2		2	22.0505	13.9006	14.3769	4	2.5	2.66667	4	4	3	0.630397	0.652001	0.966865
CHID1	chitinase domain-containing protein; 1 or 1 (isoform unknown)		15.6687	16.5377	13.0448	13.6739	14.0398					10.8224			1	1	1	1	1					1		15.0837	13.8569	10.8224	1	1	1	3	2	1	0.918664	0.71749	1.28039
FSCN1	fascin	20.4228		34.6993	19.2826	10.1956	17.5081			7.27938	7.45711			3		4	2	1	3			1	1			24.8016	13.8519	7.36824	3	2	1	3	2	2	0.558508	0.297088	1.87994
HMGCS1	hydroxymethylglutaryl-CoA synthase; cytoplasmic or cytoplasmic (isoform unknown)	23.6839	10.955	27.6646	13.2543		13.8496							2	1	2	1		1							18.8895	13.8496		1.5	1		4	1	0	0.733193	0	#DIV/0!
NFS1	cysteine desulfurase; mitochondrial or mitochondrial (isoform unknown)					9.3943		12.4371	19.706									1		1	2						13.8458			1.33333		0	3	0	#DIV/0!	#DIV/0!	#DIV/0!
ATP6AP1	V-type proton ATPase subunit; S1 or S1 (isoform unknown)				18.2056	13.8273											1	1								18.2056	13.8273		1	1		1	1	0	0.759507	0	#DIV/0!
SPICE1	spindle and centriole-associated protein; 1 or 1 (isoform unknown)					13.8269												1									13.8269			1		0	1	0	#DIV/0!	#DIV/0!	#DIV/0!
ADSL	adenylosuccinate; lyase or lyase (isoform unknown)	8.58062	2.72826	25.9755	25.859	14.4812	9.14305	25.168	6.51056		7.21265	6.69533	7.14663	1	1	2	2	1	1	2	1		1	1	1	15.7859	13.8257	7.01821	1.5	1.25	1	4	4	3	0.875829	0.444588	1.96998
IMMT	MICOS complex subunit; MIC60 or MIC60 (isoform unknown)			7.81448	6.89776	8.04638	18.0905	9.42474	19.6932	13.115		6.09635				1	1	1	2	2	3	2		1		7.35612	13.8137	9.60566	1	2	1.5	2	4	2	1.87785	1.30581	1.43808
ANK1|ANK3	; ankyrin-1 or ankyrin-1 (isoform unknown) or ankyrin-3 or ankyrin-3 (isoform unknown)				14.9849	19.6271		10.3506	11.4221				13.26				1	1		1	1				1	14.9849	13.7999	13.26	1	1	1	1	3	1	0.920923	0.884891	1.04072
NCKAP1	nck-associated protein; 1 or 1 (isoform unknown)		5.57722	14.703	18.4736		3.7682	20.5683	17.0486	23.9584	15.3516	22.5122	6.41606		2	2	3		1	4	3	4	2	4	2	12.9179	13.795	17.0596	2.33333	2.66667	3	3	3	4	1.0679	1.32061	0.808639
POLDIP2	polymerase delta-interacting protein; 2 or 2 (isoform unknown)		35.554					13.7616		15.5356		11.5167			2					1		1		1		35.554	13.7616	13.5261	2	1	1	1	1	2	0.387063	0.38044	1.01741
LCP1|PLS1|PLS3	plastin family	23.2557	14.404	15.6703	16.4705	17.9808	17.6215	5.67799			11.152			2	1	1	1	1	1	1			1			17.4501	13.7601	11.152	1.25	1	1	4	3	1	0.788539	0.639078	1.23387
CCNE1	G1\/S-specific; cyclin-E1 or cyclin-E1 (isoform unknown)						13.7354												1								13.7354			1		0	1	0	#DIV/0!	#DIV/0!	#DIV/0!
FLII	protein flightless-1; homolog or homolog (isoform unknown)	5.4454	3.00437	22.0509	7.57788		27.085	3.11296	10.9964		5.14128	1.96605		2	1	2	3		2	1	3		2	1		9.51965	13.7315	3.55367	2	2	1.5	4	3	2	1.44243	0.373298	3.86403
ORC3	origin recognition complex subunit; 3 or 3 (isoform unknown)	22.0315	24.2872	18.003	19.059	11.0093	21.3684	3.71428	18.7828	15.6565	33.3758	3.25452	9.30912	2	4	3	4	2	4	1	3	3	3	1	2	20.8452	13.7187	15.399	3.25	2.5	2.25	4	4	4	0.658124	0.73873	0.890886
PPP1R8	nuclear inhibitor of protein phosphatase; 1 or 1 (isoform unknown)					14.904	12.5239											1	1								13.7139			1		0	2	0	#DIV/0!	#DIV/0!	#DIV/0!
HLA-A|HLA-B|HLA-C|HLA-H|LOC100507703	class I histocompatibility family	13.4459		13.8025		16.8741	12.191	14.5525	11.238	15.225	13.2263	14.4398	16.3448	1		1		1	1	1	1	1	1	1	1	13.6242	13.7139	14.809	1	1	1	2	4	4	1.00658	1.08696	0.926054
FAM117B	protein FAM117B							13.7071												2							13.7071			2		0	1	0	#DIV/0!	#DIV/0!	#DIV/0!
BCL2L13	bcl-2-like protein; 13 or 13 (isoform unknown)					14.5272		12.8689										1		1							13.6981			1		0	2	0	#DIV/0!	#DIV/0!	#DIV/0!
C21orf59	UPF0769 protein C21orf59		12.0132	13.9633	13.2922	13.4896	13.9064					9.71177			1	1	1	2	1					1		13.0896	13.698	9.71177	1	1.5	1	3	2	1	1.04649	0.741947	1.41046
CTIF	CBP80\/20-dependent translation initiation; factor or factor (isoform unknown)	2.88502	3.22584	11.9165	10.7264	42.052	3.64818	5.00345	3.94905	2.2264	9.47608			1	1	2	2	4	1	1	1	1	2			7.18844	13.6632	5.85124	1.5	1.75	1.5	4	4	2	1.90071	0.81398	2.33509
TAB3	TGF-beta-activated kinase 1 and MAP3K7-binding protein; 3 or 3 (isoform unknown)	15.9842		14.9317					13.6154					3		2					2					15.4579	13.6154		2.5	2		2	1	0	0.880806	0	#DIV/0!
DNAJC14|LOC100131859|SARNP	NOT mergeable descriptions	30.3547	14.0423	10.946	15.2593	16.9079	14.9392	8.94905			8.69606			2	1	1	1	1	1	1			1			17.6506	13.5987	8.69606	1.25	1	1	4	3	1	0.770439	0.492678	1.56378
PPP3CC	serine\/threonine-protein phosphatase 2B catalytic subunit; gamma or gamma (isoform unknown)							12.8424	14.3346											1	1						13.5885			1		0	2	0	#DIV/0!	#DIV/0!	#DIV/0!
ENAH|EVL	NOT mergeable descriptions						13.1285		13.8542	13.9023		12.5665							1		1	1		1			13.4913	13.2344		1	1	0	2	2	#DIV/0!	#DIV/0!	1.01941
ACAP2|ACAP3	arf-GAP with coiled-coil, ANK repeat and PH; domain-containing or domain-containing (isoform unknown)		17.534	24.6304	25.8331	13.4888				18.2004	19.7589	16.7104	16.151		2	2	1	1				2	1	1	2	22.6658	13.4888	17.7052	1.66667	1	1.5	3	1	4	0.595113	0.781138	0.761854
PABPC1	polyadenylate-binding protein 1	10.4162	24.0719	12.2488	21.2759		22.6725	8.86042	8.90409			19.2301		1	2	1	2		2	1	1			2		17.0032	13.479	19.2301	1.5	1.33333	2	4	3	1	0.792733	1.13097	0.700932
SNRNP200	U5 small nuclear ribonucleoprotein 200 kDa helicase	14.7563	7.39601	19.0278	15.0992		7.8023	19.5427	13.0607	13.6167	16.5314	12.8168	8.27052	8	3	7	6		3	6	5	4	7	4	4	14.0698	13.4686	12.8088	6	4.66667	4.75	4	3	4	0.957267	0.910378	1.05151
SNX1|SNX2	sorting; nexin-1 or nexin-1 (isoform unknown) or nexin-2 or nexin-2 (isoform unknown)	11.966	10.6845	13.7084			14.2487	12.675				15.8937		1	1	1			1	1				1		12.1196	13.4619	15.8937	1	1	1	3	2	1	1.11075	1.3114	0.846992
HNRNPUL1	heterogeneous nuclear ribonucleoprotein U-like protein; 1 or 1 (isoform unknown)	8.22003	8.22284	10.1207	8.97315	16.426	6.06884	17.9958	13.3554	12.8143	20.9969	17.0866	16.0829	1	1	1	1	2	1	2	1	1	2	3	2	8.88418	13.4615	16.7452	1	1.5	2	4	4	4	1.51522	1.88483	0.803904
GKLP|SCYL1	NOT mergeable descriptions			5.29433		12.8076		11.2197	16.1263	3.40976		3.03567	5.65502			1		2		1	2	1		1	1	5.29433	13.3846	4.03348	1	1.66667	1	1	3	3	2.52809	0.761849	3.31836
SUCLG1	succinate--CoA ligase \[ADP\/GDP-forming\] subunit alpha,	7.79648	5.18939	19.1608	25.4997	13.3769								1	1	2	2	1								14.4116	13.3769		1.5	1		4	1	0	0.928206	0	#DIV/0!
ORC4	origin recognition complex subunit; 4 or 4 (isoform unknown)	6.92792	10.8656		12.852	12.4539			14.021	14.0292				1	1		2	1			1	1				10.2152	13.2375	14.0292	1.33333	1	1	3	2	1	1.29586	1.37337	0.943564
PABP3|PABPC1|PABPC1L|PABPC3|PABPC4	; testis-specific poly(A) -binding protein 3 or polyadenylate-binding protein 1-like or polyadenylate-binding protein 1 or polyadenylate-binding protein 3 or polyadenylate-binding protein 4 or polyadenylate-binding protein 4 (isoform unknown)		11.6355	13.4458	28.7057	13.5824	14.5556		11.2009			9.67405			1	1	2	1	1		1			1		17.929	13.113	9.67405	1.33333	1	1	3	3	1	0.731382	0.539575	1.35548
POLR1C	DNA-directed RNA polymerases I and III subunit; RPAC1 or RPAC1 (isoform unknown)		9.62609			12.0369	14.179			10.5103	8.72983				1			1	1			1	1			9.62609	13.1079	9.62007	1	1	1	1	2	2	1.36171	0.999375	1.36256
GTF2I	general transcription factor; II-I or II-I (isoform unknown)	26.054		12.7214	10.633		13.678	12.532			5.24835	9.50942		5		2	2		2	2			1	2		16.4695	13.105	7.37889	3	2	1.5	3	2	2	0.795714	0.448034	1.77601
SCP2	non-specific lipid-transfer; protein or protein (isoform unknown)		14.6239	5.92632	6.12164	7.50553	18.701				3.94012				3	1	1	1	2				1			8.89063	13.1033	3.94012	1.66667	1.5	1	3	2	1	1.47383	0.443177	3.3256
CIAO1	probable cytosolic iron-sulfur protein assembly protein CIAO1	14.1261						16.4486	9.71855				15.8811	1						1	1				1	14.1261	13.0836	15.8811	1	1	1	1	2	1	0.9262	1.12424	0.823847
RFK	riboflavin kinase		13.9726	10.9381		15.869	10.2577								1	1		1	1							12.4553	13.0634		1	1		2	2	0	1.04882	0	#DIV/0!
COPS7A	COP9 signalosome complex subunit 7a	3.32634					13.049			32.029				1					1			2				3.32634	13.049	32.029	1	1	2	1	1	1	3.92292	9.62889	0.407411
TCEA1|TCEA1P2	transcription elongation factor; A1 pseudogene 2 or A protein 1 or A protein 1 (isoform unknown)	13.7874		24.9799	26.0759		13.0479							1		2	2		1							21.6144	13.0479		1.66667	1		3	1	0	0.603668	0	#DIV/0!
ARFGAP1	ADP-ribosylation factor GTPase-activating protein; 1 or 1 (isoform unknown)			2.82722				19.6638	6.39611		4.02204					1				2	1		1			2.82722	13.03	4.02204	1	1.5	1	1	2	1	4.60875	1.42261	3.23964
GRB10|KIAA0207	growth factor receptor bound protein family		12.9193					21.2291	4.79741	14.0407	12.2652		11.8168		1					2	1	1	1		1	12.9193	13.0133	12.7076	1	1.5	1	1	2	3	1.00728	0.983615	1.02406
CLUH	clustered mitochondria protein homolog			0.947735	12.2619	12.0054	1.10445	23.5841	15.2685	10.9213	19.8472	14.7555	5.37686			1	3	3	1	5	5	3	5	4	3	6.60481	12.9906	12.7252	2	3.5	3.75	2	4	4	1.96684	1.92666	1.02086
ACAD9	acyl-CoA dehydrogenase family member 9; mitochondrial or mitochondrial (isoform unknown)	5.21539		9.65194	11.6337	18.8399		6.93922	13.1026	10.2259	17.4107		4.98898	1		1	2	4		1	3	3	3		1	8.83369	12.9606	10.8752	1.33333	2.66667	2.33333	3	3	3	1.46718	1.2311	1.19176
JAK1	tyrosine-protein kinase; JAK1 or JAK1 (isoform unknown)	25.2397	24.6463	23.7632	26.4689	15.0334	13.5944	11.6179	11.4314	14.7145	8.81916	11.859	10.7956	6	5	5	6	3	3	2	2	4	2	4	3	25.0296	12.9193	11.5471	5.5	2.5	3.25	4	4	4	0.516161	0.461337	1.11884
RAVER1	ribonucleoprotein PTB-binding; 1 or 1 (isoform unknown)	40.1784	21.4034	13.5007	29.2369	7.03667			18.7504	14.6465	10.8601		27.0181	4	4	2	3	1			2	2	1		3	26.0798	12.8936	17.5082	3.25	1.5	2	4	2	3	0.494388	0.671332	0.736429
CDK11B	cyclin-dependent kinase; 11B or 11B (isoform unknown)			9.87934				14.2567	11.476							1				1	1					9.87934	12.8664		1	1		1	2	0	1.30235	0	#DIV/0!
FRA10AC1	protein; FRA10AC1 or FRA10AC1 (isoform unknown)		19.0329	7.46292	5.23081	6.75063	18.9817					5.95256			2	1	1	1	2					1		10.5756	12.8662	5.95256	1.33333	1.5	1	3	2	1	1.2166	0.562861	2.16145
HOXB9	homeobox protein Hox-B9							12.8563		15.1824	14.9399									1		1	1				12.8563	15.0611		1	1	0	1	2	#DIV/0!	#DIV/0!	0.853609
RRM2	ribonucleoside-diphosphate reductase subunit M2	9.37875	9.68194	9.38365	8.58776		12.8436			16.3453	8.99419	7.47441		1	1	1	1		1			2	1	1		9.25802	12.8436	10.938	1	1	1.33333	4	1	3	1.38729	1.18146	1.17422
LETM1	mitochondrial proton\/calcium exchanger protein; LETM1 and; EF-hand or EF-hand (isoform unknown)	10.5688	6.78065	9.62458	20.3492	3.53659	8.36234	11.4279	27.9873	15.1825	11.0172	27.6127	26.1002	3	1	2	3	1	2	3	4	2	1	4	4	11.8308	12.8285	19.9782	2.25	2.5	2.75	4	4	4	1.08433	1.68866	0.642129
UMPS	uridine 5''-monophosphate synthase	2.72517	4.83377	6.31443	5.24129	5.80162	19.7481			3.97883		4.76122		1	1	1	1	1	2			1		1		4.77866	12.7749	4.37002	1	1.5	1	4	2	2	2.67331	0.914486	2.9233
NAE1	NEDD8-activating enzyme E1 regulatory; subunit or subunit (isoform unknown)			10.3612		12.7643										1		1								10.3612	12.7643		1	1		1	1	0	1.23193	0	#DIV/0!
CCDC58	coiled-coil domain-containing protein; 58 or 58 (isoform unknown)				18.972	7.95699	17.508										1	1	1							18.972	12.7325		1	1		1	2	0	0.671122	0	#DIV/0!
TLE1|TLE4	transducin-like enhancer protein; 1 or 1 (isoform unknown) or 4 or 4 (isoform unknown)	15.8927	8.16719	9.9325	13.5311			16.2241	9.23651	24.7287	9.12471	7.81861	10.3705	2	1	1	2			2	1	3	1	1	2	11.8809	12.7303	13.0106	1.5	1.5	1.75	4	2	4	1.07149	1.09509	0.978453
IDH2	isocitrate dehydrogenase \[NADP\]; mitochondrial or mitochondrial (isoform unknown)	10.2078	17.7786			16.3863	8.62821	19.961	5.90219	11.13	11.0097	7.36577		1	2			1	1	2	1	1	1	1		13.9932	12.7194	9.83516	1.5	1.25	1	2	4	3	0.908974	0.702854	1.29326
PPP2CA	serine\/threonine-protein phosphatase 2A catalytic subunit alpha		10.3084	11.6968	18.4354			11.1137	14.3154			17.614			1	1	1			1	1			1		13.4802	12.7145	17.614	1	1	1	3	2	1	0.943198	1.30665	0.721842
RIMBP3|RIMBP3B|RIMBP3C	RIMS-binding protein 3A			5.95967	5.19141		12.6695									1	1		1							5.57554	12.6695		1	1		2	1	0	2.27234	0	#DIV/0!
AUTS2	autism susceptibility gene 2; protein or protein (isoform unknown)	13.4161	21.9332	15.5926	27.5976	6.96919	22.7617	7.59008	13.2918	7.8352	30.2702	11.9302	7.44219	3	4	4	6	1	3	1	3	1	4	2	2	19.6349	12.6532	14.3694	4.25	2	2.25	4	4	4	0.644425	0.731832	0.880563
ASPSCR1	tether containing UBX domain for; GLUT4 or GLUT4 (isoform unknown)								12.6204	4.35907	7.98262		4.25366								2	1	2		1		12.6204	5.53179		2	1.33333	0	1	3	#DIV/0!	#DIV/0!	2.28143
VAMP2|VAMP3	vesicle-associated membrane protein; 2 or 3 or 3 (isoform unknown)		42.9335	55.6117	31.8788		12.5863								1	1	1		1							43.4747	12.5863		1	1		3	1	0	0.289508	0	#DIV/0!
AP2A1	AP-2 complex subunit; alpha-1 or alpha-1 (isoform unknown)	4.12925		5.08364					12.5739	5.35041	6.55821	5.8498		1		1					2	1	1	1		4.60645	12.5739	5.91948	1	2	1	2	1	3	2.72963	1.28504	2.12416
PDE12	2'',5''-phosphodiesterase; 12 or 12 (isoform unknown)	7.81178		4.65207	3.50218	10.3909	14.7389							1		1	1	1	2							5.32201	12.5649		1	1.5		3	2	0	2.36093	0	#DIV/0!
COMMD3	COMM domain-containing protein 3	11.3335	13.8867		15.6389	10.9252		16.4588	10.2837	14.2692	12.4047	13.5702	10.7291	1	1		1	1		1	1	1	1	1	1	13.6197	12.5559	12.7433	1	1	1	3	3	4	0.921894	0.935652	0.985295
FAM47E-STBD1|STBD1	NOT mergeable descriptions					15.5312	12.7533	6.81984	14.9265									1	1	1	1						12.5077			1		0	4	0	#DIV/0!	#DIV/0!	#DIV/0!
CAMK2A|CAMK2B|CAMK2D|CAMK2G	calcium\/calmodulin-dependent protein kinase type II subunit; alpha or alpha (isoform unknown) or beta or beta (isoform unknown) or delta or delta (isoform unknown) or gamma or gamma (isoform unknown)			10.7319	13.0773			12.4951			11.5056					1	1			1			1			11.9046	12.4951	11.5056	1	1	1	2	1	1	1.0496	0.966485	1.086
RNF25	E3 ubiquitin-protein ligase; RNF25 or RNF25 (isoform unknown)					12.4938				7.4422								1				1					12.4938	7.4422		1	1	0	1	1	#DIV/0!	#DIV/0!	1.67878
CDKL3|PPP2CA|PPP2CB	NOT mergeable descriptions		10.1203	14.2744					12.4615		13.1642				1	1					1		1			12.1974	12.4615	13.1642	1	1	1	2	1	1	1.02166	1.07927	0.94662
DPYSL2	dihydropyrimidinase-related protein; 2 or 2 (isoform unknown)		6.46555	12.4548	14.4837				12.4608						1	2	2				1					11.1347	12.4608		1.66667	1		3	1	0	1.11909	0	#DIV/0!
ATAD3A	ATPase family AAA domain-containing protein; 3A or 3A (isoform unknown)					10.5435			14.3418									1			2						12.4426			1.5		0	2	0	#DIV/0!	#DIV/0!	#DIV/0!
ANXA11	annexin; A11 or A11 (isoform unknown)		6.71756	17.6449	9.10698	16.1216	16.1477	5.04864							1	2	1	2	2	1						11.1565	12.4393		1.33333	1.66667		3	3	0	1.11499	0	#DIV/0!
RB1CC1	RB1-inducible coiled-coil protein; 1 or 1 (isoform unknown)						9.03151		15.745										3		2						12.3883			2.5		0	2	0	#DIV/0!	#DIV/0!	#DIV/0!
NDUFB7	NADH dehydrogenase \[ubiquinone\] 1 beta subcomplex subunit; 7 or 7 (isoform unknown)	10.552			13.5324	12.377					20.0835			1			1	1					1			12.0422	12.377	20.0835	1	1	1	2	1	1	1.0278	1.66776	0.616274
DPYSL5	dihydropyrimidinase-related protein 5								12.3724	8.6	26.3815		7.40871								1	1	3		1		12.3724	14.1301		1	1.66667	0	1	3	#DIV/0!	#DIV/0!	0.875604
IDE	insulin-degrading; enzyme or enzyme (isoform unknown)	13.2728			8.58908		10.2793	10.0023	16.8005		14.4533		8.21984	2			1		1	1	2		2		1	10.9309	12.3607	11.3366	1.5	1.33333	1.5	2	3	2	1.1308	1.03711	1.09034
ABCD3	ATP-binding cassette sub-family D member; 3 or 3 (isoform unknown)		6.90429			9.16708		8.39037	19.3704	12.3844	8.67359	14.3436			1			1		1	2	2	1	2		6.90429	12.3093	11.8005	1	1.33333	1.66667	1	3	3	1.78284	1.70916	1.04311
SEC31A	protein transport protein Sec31A		4.74798				12.2839								1				1							4.74798	12.2839		1	1		1	1	0	2.58718	0	#DIV/0!
EZR|RDX	NOT mergeable descriptions	21.2648		12.5666		13.0019	13.3788	10.4577		11.4386	10.3298	10.5348		2		1		1	1	1		1	1	1		16.9157	12.2795	10.7677	1.5	1	1	2	3	3	0.725923	0.636552	1.1404
FLJ10339|HELLS	lymphoid-specific helicase#isoform 10 family		51.9538	8.78878				12.261							2	1				1						30.3713	12.261		1.5	1		2	1	0	0.403705	0	#DIV/0!
ELAC2	zinc phosphodiesterase ELAC protein; 2 or 2 (isoform unknown)	13.2605	12.3806	12.1554	15.7812	5.31475	16.3799	15.0589		16.0019		7.44968		2	3	2	3	1	2	2		3		1		13.3944	12.2512	11.7258	2.5	1.66667	2	4	3	2	0.914648	0.875423	1.04481
NSFL1C	NSFL1 cofactor; p47 or p47 (isoform unknown)						12.2338												1								12.2338			1		0	1	0	#DIV/0!	#DIV/0!	#DIV/0!
TBC1D5	TBC1 domain family member; 5 or 5 (isoform unknown)						7.85221	8.75251	20.0511										1	1	2						12.2186			1.33333		0	3	0	#DIV/0!	#DIV/0!	#DIV/0!
TRPT1	tRNA 2''-phosphotransferase; 1 or 1 (isoform unknown)			11.1169	10.9398	9.78594	9.57222	9.51923	19.8072		5.60488					1	1	1	1	1	2		1			11.0284	12.1712	5.60488	1	1.25	1	2	4	1	1.10362	0.508225	2.17153
PREB	prolactin regulatory element-binding protein							12.1442												1							12.1442			1		0	1	0	#DIV/0!	#DIV/0!	#DIV/0!
STOML2	stomatin-like protein 2; mitochondrial or mitochondrial (isoform unknown)	20.2125	21.6022	11.3833	12.5102	10.9259	13.3253			7.54106	8.02665	7.73401	6.60525	3	3	1	1	1	1			1	1	1	1	16.427	12.1256	7.47674	2	1	1	4	2	4	0.738148	0.455149	1.62177
ZC3H15	zinc finger CCCH domain-containing protein; 15 or 15 (isoform unknown)		9.05635	12.3796	12.3465	12.0957									1	1	1	1								11.2608	12.0957		1	1		3	1	0	1.07414	0	#DIV/0!
RETREG3	protein FAM134C							19.147	4.91891											2	1						12.033			1.5		0	2	0	#DIV/0!	#DIV/0!	#DIV/0!
EPB41	protein; 4.1 or 4.1 (isoform unknown)	10.3028	10.6505	9.96088	3.48754	13.5735	5.72993	17.9131	10.9046	19.5726	12.4448	13.5809	14.6957	3	3	2	1	2	1	3	2	3	2	3	3	8.60042	12.0303	15.0735	2.25	2	2.75	4	4	4	1.3988	1.75265	0.798107
BCAT1	branched-chain-amino-acid aminotransferase; cytosolic or cytosolic (isoform unknown)	5.55704					12.0253							1					1							5.55704	12.0253		1	1		1	1	0	2.16397	0	#DIV/0!
ZYX	; zyxin or zyxin (isoform unknown)	14.3411	19.0699	13.3084	39.3815	9.9942	15.0746	10.9942		12.6033	13.2837	10.3314	28.3226	1	1	1	2	1	1	1		1	1	1	2	21.5252	12.021	16.1353	1.25	1	1.25	4	3	4	0.558463	0.749599	0.745015
POLA1	DNA polymerase alpha catalytic; subunit or subunit (isoform unknown)	4.83399	9.79172	7.18682	5.85004		8.12409	7.32902	20.5892	11.468	15.2677	11.1886	12.6912	2	4	3	2		3	2	5	4	4	4	5	6.91564	12.0141	12.6539	2.75	3.33333	4.25	4	3	4	1.73724	1.82975	0.949441
OXA1L	mitochondrial inner membrane protein OXA1L								12.0005												1						12.0005			1		0	1	0	#DIV/0!	#DIV/0!	#DIV/0!
TMEM43	transmembrane protein; 43 or 43 (isoform unknown)							11.9662												1							11.9662			1		0	1	0	#DIV/0!	#DIV/0!	#DIV/0!
CNP	2',3'-cyclic-nucleotide 3'-phosphodiesterase	17.5397	15.3915	9.2587		6.62685	25.6171	8.08173	7.47336	6.45859	4.99395	27.0796	5.61099	2	2	1		1	2	1	1	1	1	2	1	14.0633	11.9498	11.0358	1.66667	1.25	1.25	3	4	4	0.849712	0.784721	1.08282
NELFB	negative elongation factor B	4.4884		4.27524	7.6817			16.4765	7.36885	14.2108	8.9749		4.59502	1		1	1			2	1	2	1		1	5.48178	11.9227	9.26025	1	1.5	1.33333	3	2	3	2.17496	1.68928	1.28751
CAPRIN1	; caprin-1 or caprin-1 (isoform unknown)				11.7457			11.9063									1			1						11.7457	11.9063		1	1		1	1	0	1.01368	0	#DIV/0!
RAVER2	ribonucleoprotein PTB-binding; 2 or 2 (isoform unknown)	6.62332			8.35816			11.8743			7.18752			1			1			1			1			7.49074	11.8743	7.18752	1	1	1	2	1	1	1.58519	0.959521	1.65207
PAAF1	proteasomal ATPase-associated factor; 1 or 1 (isoform unknown)	14.7558		9.70505					11.8651					2		1					1					12.2304	11.8651		1.5	1		2	1	0	0.97013	0	#DIV/0!
VAC14	protein VAC14; homolog or homolog (isoform unknown)								11.8405												1						11.8405			1		0	1	0	#DIV/0!	#DIV/0!	#DIV/0!
GRK2	beta-adrenergic receptor kinase; 1 or 1 (isoform unknown)		4.57826	20.1458	26.5635			11.8254							1	2	4			1						17.0959	11.8254		2.33333	1		3	1	0	0.691713	0	#DIV/0!
CUL1	cullin-1	11.0998	13.2861	11.2911	20.9763	7.77522	6.46972	16.1741	16.827	18.9827	9.73379	5.92647	9.62124	2	3	2	4	2	1	3	3	4	2	2	2	14.1633	11.8115	11.066	2.75	2.25	2.5	4	4	4	0.83395	0.781316	1.06737
PSMD3	26S proteasome non-ATPase regulatory subunit 3	13.8252		23.8755	13.8956	8.1338	4.77938	22.7603	11.5418	22.1168			8.34389	2		3	2	1	1	2	1	2			1	17.1988	11.8038	15.2303	2.33333	1.25	1.5	3	4	2	0.686316	0.885548	0.775019
OTUB1	ubiquitin thioesterase OTUB1					7.24834	16.3472											1	2								11.7978			1.5		0	2	0	#DIV/0!	#DIV/0!	#DIV/0!
ECI2	enoyl-CoA delta isomerase 2, mitochondrial	6.91031	14.5178		25.8607		11.7888						20.6065	1	2		2		1						2	15.7629	11.7888	20.6065	1.66667	1	2	3	1	1	0.747878	1.30728	0.57209
LRRC47	leucine-rich repeat-containing protein 47		7.75802	20.2372	4.65287	11.268	15.6554		8.3425	14.38			6.53075		2	3	1	1	2		1	2			1	10.8827	11.7553	10.4554	2	1.33333	1.5	3	3	2	1.08018	0.960732	1.12433
SLC25A18|SLC25A22	mitochondrial glutamate carrier; 2 or 2 (isoform unknown) or 1		6.7966	10.0891		12.1122	10.9288		12.2133	12.5039		17.9593	11.366		1	1		1	1		1	1		1	1	8.44287	11.7514	13.9431	1	1	1	2	3	3	1.39188	1.65146	0.842816
PPP1R10	serine\/threonine-protein phosphatase 1 regulatory subunit 10	23.3033	16.0053	35.693		9.26265	6.33912	28.7561	2.64478	11.6488	11.5374	6.68795	7.4182	5	2	4		1	1	2	1	2	1	1	1	25.0005	11.7507	9.32309	3.66667	1.25	1.25	3	4	4	0.470016	0.372916	1.26038
CWF19L1	CWF19-like protein; 1 or 1 (isoform unknown)						11.7168												1								11.7168			1		0	1	0	#DIV/0!	#DIV/0!	#DIV/0!
TAF15	TATA-binding protein-associated factor; 2N or 2N (isoform unknown)		13.5101	12.1204	15.6209	11.222	14.3189	10.5862	10.6628	14.2038	11.5516	6.99983	9.38983		1	1	1	1	1	1	1	1	1	1	1	13.7504	11.6975	10.5363	1	1	1	3	4	4	0.850698	0.766248	1.11021
ACOT9	acyl-coenzyme A thioesterase 9; mitochondrial or mitochondrial (isoform unknown)	18.6815		8.95082		13.8252	9.52642			15.6135			7.12685	2		1		1	1			1			1	13.8162	11.6758	11.3702	1.5	1	1	2	2	2	0.845084	0.822961	1.02688
CTPS2	CTP synthase; 2 or 2 (isoform unknown)					11.1347	12.0363	11.8382		7.50486								1	1	1		1					11.6697	7.50486		1	1	0	3	1	#DIV/0!	#DIV/0!	1.55496
MALSU1	mitochondrial assembly of ribosomal large subunit protein 1				13.8929	12.1214		12.9538	9.92345	12.8654	26.3586		11.402				1	1		1	1	2	2		1	13.8929	11.6662	16.8753	1	1	1.66667	1	3	3	0.839721	1.21467	0.691317
ATP1A1|ATP1A2|ATP1A3|ATP1A4	sodium\/potassium-transporting ATPase subunit; alpha-1 or alpha-1 (isoform unknown) or alpha-2 or alpha-3 or alpha-3 (isoform unknown) or alpha-4 or alpha-4 (isoform unknown)	32.6483	0.782833	11.7107	17.5691	1.35777	15.3163	7.29104	22.5562	8.0597	8.88062	12.0105	7.19561	3	1	2	1	1	3	1	3	2	2	2	2	15.6777	11.6303	9.03661	1.75	2	2	4	4	4	0.741836	0.576397	1.28702
[truncated: 1,362 more rows]
