# Supplementary material for: NEK9 regulates primary cilia formation by acting as a selective autophagy adaptor for MYH9/myosin IIA
Source: Nat Commun. 2021 Jun 2;12:3292. doi: 10.1038/s41467-021-23599-7 (PMC8172835; doi:10.1038/s41467-021-23599-7)
Supplement: Supplementary file 4 — Supplementary Data 2 [file 41467_2021_23599_MOESM4_ESM.xlsx]

## Sheet: PSM>=5, FDR = High, Trim
Supplementary Data 2. LC-MS/MS analysis of FLAG-NEK9 immunoprecipitates
Protein FDR Confidence: Combined	Accession	Description	Coverage [%]	# Peptides	# PSMs	# Unique Peptides	Abundance Ratio: (F1, Heavy) / (F1, Light)
High	Q8K1R7	Serine/threonine-protein kinase Nek9 OS=Mus musculus OX=10090 GN=Nek9 PE=1 SV=2	31	26	56	26	20
High	Q9QXS1	Plectin OS=Mus musculus OX=10090 GN=Plec PE=1 SV=3	4	12	12	12	20		Heavy, FLAG-NEK9
High	Q8BTM8	Filamin-A OS=Mus musculus OX=10090 GN=Flna PE=1 SV=5	4	9	11	7	20		Light, FLAG
High	Q9WTI7	Unconventional myosin-Ic OS=Mus musculus OX=10090 GN=Myo1c PE=1 SV=2	9	6	10	6	20		Proteins identified with PSM≥5 were used for further analysis.
High	Q9CQ19	Myosin regulatory light polypeptide 9 OS=Mus musculus OX=10090 GN=Myl9 PE=1 SV=3	40	5	9	1	20
High	Q80X90	Filamin-B OS=Mus musculus OX=10090 GN=Flnb PE=1 SV=3	3	6	8	4	20
High	P20152	Vimentin OS=Mus musculus OX=10090 GN=Vim PE=1 SV=3	49	19	36	19	13.285
High	Q61879	Myosin-10 OS=Mus musculus OX=10090 GN=Myh10 PE=1 SV=2	32	52	111	35	9.766
High	Q9ERG0	LIM domain and actin-binding protein 1 OS=Mus musculus OX=10090 GN=Lima1 PE=1 SV=3	10	7	10	7	8.252
High	P62737	Actin, aortic smooth muscle OS=Mus musculus OX=10090 GN=Acta2 PE=1 SV=1	67	17	135	9	7.816
High	Q8VDD5	Myosin-9 OS=Mus musculus OX=10090 GN=Myh9 PE=1 SV=4	53	103	314	86	6.964
High	Q60605	Myosin light polypeptide 6 OS=Mus musculus OX=10090 GN=Myl6 PE=1 SV=3	47	6	23	6	6.425
High	P58771	Tropomyosin alpha-1 chain OS=Mus musculus OX=10090 GN=Tpm1 PE=1 SV=1	40	19	69	6	6.377
High	Q3THE2	Myosin regulatory light chain 12B OS=Mus musculus OX=10090 GN=Myl12b PE=1 SV=2	52	8	15	4	6.259
High	P58774	Tropomyosin beta chain OS=Mus musculus OX=10090 GN=Tpm2 PE=1 SV=1	37	17	57	6	4.87
High	P60710	Actin, cytoplasmic 1 OS=Mus musculus OX=10090 GN=Actb PE=1 SV=1	63	16	223	8	4.639
High	P21107	Tropomyosin alpha-3 chain OS=Mus musculus OX=10090 GN=Tpm3 PE=1 SV=3	26	11	32	3	4.433
High	P47757	F-actin-capping protein subunit beta OS=Mus musculus OX=10090 GN=Capzb PE=1 SV=3	27	6	15	6	4.184
High	P47753	F-actin-capping protein subunit alpha-1 OS=Mus musculus OX=10090 GN=Capza1 PE=1 SV=4	35	7	7	6	3.533
High	P59999	Actin-related protein 2/3 complex subunit 4 OS=Mus musculus OX=10090 GN=Arpc4 PE=1 SV=3	23	3	7	3	3.199
High	Q9CVB6	Actin-related protein 2/3 complex subunit 2 OS=Mus musculus OX=10090 GN=Arpc2 PE=1 SV=3	22	8	11	8	3.145
High	Q9JM76	Actin-related protein 2/3 complex subunit 3 OS=Mus musculus OX=10090 GN=Arpc3 PE=1 SV=3	17	3	6	3	2.95
High	Q6IRU2	Tropomyosin alpha-4 chain OS=Mus musculus OX=10090 GN=Tpm4 PE=1 SV=3	27	6	11	5	2.878
High	P47754	F-actin-capping protein subunit alpha-2 OS=Mus musculus OX=10090 GN=Capza2 PE=1 SV=3	37	7	9	6	2.876
High	P13020	Gelsolin OS=Mus musculus OX=10090 GN=Gsn PE=1 SV=3	21	13	23	13	2.567
High	Q99JY9	Actin-related protein 3 OS=Mus musculus OX=10090 GN=Actr3 PE=1 SV=3	28	6	8	6	2.374
High	Q9CPW4	Actin-related protein 2/3 complex subunit 5 OS=Mus musculus OX=10090 GN=Arpc5 PE=1 SV=3	34	4	6	4	2.255
High	Q9JHJ0	Tropomodulin-3 OS=Mus musculus OX=10090 GN=Tmod3 PE=1 SV=1	36	10	22	10	1.582
High	Q9CQU0	Thioredoxin domain-containing protein 12 OS=Mus musculus OX=10090 GN=Txndc12 PE=1 SV=1	36	5	38	5	1.58
High	Q9WUM4	Coronin-1C OS=Mus musculus OX=10090 GN=Coro1c PE=1 SV=2	5	2	7	2	1.565
High	P20029	Endoplasmic reticulum chaperone BiP OS=Mus musculus OX=10090 GN=Hspa5 PE=1 SV=3	19	10	13	7	1.542
High	Q7TPR4	Alpha-actinin-1 OS=Mus musculus OX=10090 GN=Actn1 PE=1 SV=1	8	6	8	1	1.4
High	P63017	Heat shock cognate 71 kDa protein OS=Mus musculus OX=10090 GN=Hspa8 PE=1 SV=1	22	10	16	7	1.326
High	Q3V3R1	Monofunctional C1-tetrahydrofolate synthase, mitochondrial OS=Mus musculus OX=10090 GN=Mthfd1l PE=1 SV=2	36	28	71	28	1.255
High	P36993	Protein phosphatase 1B OS=Mus musculus OX=10090 GN=Ppm1b PE=1 SV=1	22	6	12	6	1.135
High	Q91VJ4	Serine/threonine-protein kinase 38 OS=Mus musculus OX=10090 GN=Stk38 PE=1 SV=1	14	5	7	5	0.984
High	P0DP27	Calmodulin-2 OS=Mus musculus OX=10090 GN=Calm2 PE=1 SV=1	37	4	10	4	0.967
High	Q8BGD9	Eukaryotic translation initiation factor 4B OS=Mus musculus OX=10090 GN=Eif4b PE=1 SV=1	11	5	6	5	0.943
High	Q8VC57	BTB/POZ domain-containing protein KCTD5 OS=Mus musculus OX=10090 GN=Kctd5 PE=1 SV=1	32	5	5	5	0.934
High	P18760	Cofilin-1 OS=Mus musculus OX=10090 GN=Cfl1 PE=1 SV=3	43	6	15	6	0.889
High	P57780	Alpha-actinin-4 OS=Mus musculus OX=10090 GN=Actn4 PE=1 SV=1	15	11	13	6	0.658
High	Q01853	Transitional endoplasmic reticulum ATPase OS=Mus musculus OX=10090 GN=Vcp PE=1 SV=4	7	4	5	4
