# Supplementary material for: NEK9 regulates primary cilia formation by acting as a selective autophagy adaptor for MYH9/myosin IIA
Source: Nat Commun. 2021 Jun 2;12:3292. doi: 10.1038/s41467-021-23599-7 (PMC8172835; doi:10.1038/s41467-021-23599-7)
Supplement: Supplementary file 5 — Supplementary Data 3 [file 41467_2021_23599_MOESM5_ESM.xlsx]

## Sheet: Universal Primer
No.	Name	Sequence
1	Forward primer for amplification of the 1st homology arm of Nek9W967A MEFs	5′-GGATCCGAAGGGAGGGAAGAGTCATTCCTTGGCTCTG-3′,
2	Reverse primer for amplification of the 1st homology arm of Nek9W967A MEFs	5′-GGATCCTTTCCTGAGGGCTATGTGGGCTCAGGAGACT-3′
3	Forward primer for amplification of the 2nd homology arm of Nek9W967A MEFs	5′-AAGCTTCTGGGACCCAAAGAACTTCACCGCACACTTAC-3′
4	Reverse primer for amplification of the 2nd homology arm of Nek9W967A MEFs	5′-AAGCTTCTGAAGCTTCAAACATCCACGGTGAAAGCAAC-3′
5	Forward primer for amplification of the 1st homology arm of NEK9W967A HK-2 cells	5′-GGATCCCATTAAACATTTTTAGTGAAAATACTTCAAAG-3′
6	Reverse primer for amplification of the 1st homology arm of NEK9W967A HK-2 cells	5′-GGATCCCTAGAGGCTGGGTCTACAGGAGTCTGTTCC-3′
7	Forward primer for amplification of the 2nd homology arm of NEK9W967A HK-2 cells	5′-AAGCTTTCTCCTGAGCCTGTAGAGCCCCCAGGAGACT-3′
8	Reverse primer for amplification of the 2nd homology arm of NEK9W967A HK-2 cells	5′-AAGCTTCTAGACATTCAGAAAGAAAGTGGTTGGGGCTG-3′
9	Forward primer flanking the target site of Nek9W967A/W967A mouse	5′-CAGCCAGTTCACTTTTCATACTACATCCCCCAAATG-3′
10	Reverse primer flanking the target site of Nek9W967A/W967A mouse	5′-CAAAGCCAGGTCCACAGGACCCTTCCATTCTCCCA-3′
11	Forward primer for amplification of the knockin site of Nek9W967A MEFs	5′-CTTTCACCCCTAACGTGAGTTTGGACTTCTTACTTTGTG-3′
12	Reverse primer for amplification of the knockin site of Nek9W967A MEFs	5′-CTGAAGCTTCAAACATCCACGGTGAAAGCAACCTGAGC-3′
13	Forward primer for amplification of the knockin site of NEK9W967A HK-2 cells	5′-ATAGACACCTTGTATGGTTCTTTGGAGGATTAAATGAACT-3′
14	Reverse primer for amplification of the knockin site of NEK9W967A HK-2 cells	5′-AAGAAAGTGGTTGGGGCTGCTGATATCAAGATCAGAACC-3′
15
16
17
18
19
20
21
22
23
24
