# Supplementary material for: NEK9 regulates primary cilia formation by acting as a selective autophagy adaptor for MYH9/myosin IIA
Source: Nat Commun. 2021 Jun 2;12:3292. doi: 10.1038/s41467-021-23599-7 (PMC8172835; doi:10.1038/s41467-021-23599-7)
Supplement: Supplementary file 8 — Source Data [file 41467_2021_23599_MOESM8_ESM.xlsx]

## Sheet: Fig. 1d
Fig. 1d
Unprocessed Blots

## Sheet: Fig. 1e
Fig. 1e
Unprocessed Blots

## Sheet: Fig. 2b
Fig. 2b
GFP-NEK9 puncta number /cell
		nutrient-rich	starvation	starv+bafA1
		0	7	41
		0	9	31
		0	11	51
		0	12	44
		1	13	32
		2	16	21
		1	13	34
		2	12	31
		1	15	37
		0	21	36
		0	8	32
		0	17	33
		0	19	35
		0	32	53
		0	24	32
		0	19	56
		0	12	64
		0	21	34
		0	16	67
		0	21	37
		0	19	38
		0	32	54
		0	13	45
		0	21	43
		0	19	42
		0	7	43
		0	12	56
		0	4	42
		3	15	43
		1	15	42
		2	16	40
		3	14	41
		1	17	42
		0	32	36
		0	12	21
		0	19	44
		0	15	31
		0	34	21
		0	17	38
		0	22	28
		0	17	32
		0	24	12
		0	19	14
		0	21	45
		0	32	51
		0	16	53
		0	21	23
		0	15	50
		0	13	42
		0	11	35
		0	13	34
		0	14	56
		0	12	76
		0	11	42
		0	15	26
		0	16	69
		0	21	65
		0	17	43
		0	12	38
		0	19	56
		0	14	45
		0	11	23
		0	15	22
		0	15	46
		0	14	67
		0	16	42
		0	16	46
		0	13	62
		0	1	53
		0	4	48
		0	6	54
		0	7	62
		0	16	38
		0	9	45
		0	14	51
		0	12	47
		0	1	53
		0	16	53
		0	6	51
		0	17	45
		0	21	67
		0	14	51
		0	12	43
		0	17	47
		0	5	62
		0	4	42
		0	3	48
		0	1	31
		4	0	56
		1	9	32
		2	8	19
		0	6	34
		0	5	53
		0	3	31
		0	3	29
		0	5	31
		0	6	51
		0	10	29
		0	6	45
		0	5	51

## Sheet: Fig. 2d
Fig. 2d
GFP-NEK9 puncta number /cell
		wild-type	Fip200-KO
		7	0
		9	0
		11	0
		12	0
		13	1
		16	2
		13	1
		12	2
		15	1
		21	0
		8	0
		17	0
		19	0
		32	0
		24	0
		19	0
		12	0
		23	0
		16	0
		19	0
		19	0
		33	0
		13	0
		20	0
		19	0
		7	0
		12	0
		4	0
		15	3
		13	1
		16	2
		14	3
		17	1
		28	0
		12	0
		19	0
		15	0
		34	0
		17	0
		22	0
		17	0
		24	0
		19	0
		21	0
		32	0
		16	0
		21	0
		15	0
		13	0
		11	0
		13	0
		14	0
		12	0
		11	0
		15	8
		16	0
		21	0
		17	0
		12	0
		10	0
		14	0
		11	0
		9	0
		10	0
		10	0
		21	0
		16	0
		13	0
		1	0
		4	0
		6	0
		7	0
		16	0
		9	1
		14	0
		12	0
		1	2
		16	0
		6	0
		17	0
		21	0
		31	2
		4	3
		17	0
		9	0
		4	0
		3	1
		1	0
		2	4
		11	1
		8	2
		6	3
		5	3
		3	2
		3	3
		4	4
		6	2
		10	1
		6	0
		5	0

## Sheet: Fig. 2e
Fig. 2e
GFP-NEK9 puncta number /cell
		GFP-NEK9	GFP-NEK9W967A
	1	11	0
	2	20	0
	3	18	9
	4	15	0
	5	16	1
	6	2	3
	7	12	1
	8	14	0
	9	13	1
	10	10	1
	11	19	0
	12	7	0
	13	12	2
	14	22	2
	15	14	3
	16	16	1
	17	31	0
	18	1	2
	19	2	0
	20	4	0
	21	17	2
	22	6	1
	23	12	0
	24	19	11
	25	13	0
	26	2	2
	27	13	2
	28	5	0
	29	21	0
	30	11	0
	31	13	0
	32	7	0
	33	3	3
	34	4	3
	35	5	2
	36	11	0
	37	17	0
	38	19	2
	39	14	2
	40	18	0
	41	15	0
	42	16	0
	43	11	0
	44	15	0
	45	4	4
	46	10	1
	47	17	0
	48	15	4
	49	24	0
	50	5	0
	51	20	0
	52	13	1
	53	9	0
	54	8	2
	55	6	0
	56	17	0
	57	13	0
	58	18	1
	59	6	0
	60	17	2
	61	11	0
	62	12	0
	63	16	0
	64	12	0
	65	9	1
	66	15	0
	67	11	0
	68	10	2
	69	15	0
	70	12	2
	71	14	1
	72	12	0
	73	16	1
	74	11	0
	75	7	0
	76	12	0
	77	19	0
	78	8	3
	79	31	0
	80	9	0
	81	15	2
	82	15	3
	83	14	0
	84	23	0
	85	2	4
	86	18	0
	87	22	0
	88	7	0
	89	17	0
	90	22	0
	91	14	1
	92	12	0
	93	11	0
	94	6	0
	95	17	0
	96	8	0
	97	11	0
	98	13	0
	99	19	5
	100	6	2

## Sheet: Fig. 2f
Fig. 2f
Unprocessed Blots

## Sheet: Fig. 2g
Fig. 2g
NEK9/ Hsp90 (A.U.)
	starvation
	Time (h)	0	3	6	9
	1	1.03	0.83	0.64	0.3
	2	0.86	0.76	0.56	0.56
	3	1.25	0.93	0.43	0.47
	starv.+bafA1
	Time (h)	0	3	6	9
	1	1.03	1.12	1	1.11
	2	0.95	1.03	1.23	0.89
	3	0.97	0.93	1.12	0.98

## Sheet: Fig. 2h
Fig. 2h
Unprocessed Blots

## Sheet: Fig. 3b
Fig. 3b
Unprocessed Blots

## Sheet: Fig. 3c
Fig. 3c
NEK9/ Hsp90 (A.U.)
			wild-type	Nek9W967A #7	Nek9W967A #13
		1	1.21	1.76	1.95
		2	0.94	1.83	1.76
		3	1.03	1.67	1.82

[truncated: 85 more sheets: Fig. 3e, Fig. 3f, Fig. 3h, Fig. 3i, Fig. 3k, Fig. 3l, Fig. 4a, Fig. 4c, Fig. 4d, Fig. 4f, Fig. 5b, Fig. 5d, Fig. 5e, Fig. 5f, Fig. 5g, Fig. 5h, Fig. 6b, Fig. 6d, Fig. 6e, Fig. 6g …]
